# Supplementary material for: Identification of N6-methyladenosine-associated ferroptosis biomarkers in cervical cancer
Source: Hereditas. 2025 Apr 7;162:53. doi: 10.1186/s41065-025-00418-3 (PMC11974235; doi:10.1186/s41065-025-00418-3)
Supplement: Supplementary file 2 — Supplementary Material 2: Table 1. Differentially expressed genes (DEGs) in cervical cancer (CC) and control samples in the GSE9750 dataset. Table 2. m6A-related genes and ferroptosis-related genes in the GSE9750 dataset. Table 3. miRNAs corresponding to 4 biomarkers in starBase database. Table 4. miRNAs corresponding to 4 biomarkers in miRTarBase database. Table 5. miRNAs corresponding to 3 biomarkers in starBase and miRTarBase database. Table 6. lncRNAs corresponding to miRNAs in miRNet and starBase database. Table 7. lncRNAs corresponding to miRNAs in miRNet database. Table 8. lncRNAs corresponding to miRNAs in starBase database. [file 41065_2025_418_MOESM2_ESM.zip]

Archive with 9 entries (8 files):
- supplementary table/
- supplementary table/Supplementary Table 1.csv
- supplementary table/Supplementary Table 2.xls
- supplementary table/Supplementary Table 3.csv
- supplementary table/Supplementary Table 4.csv
- supplementary table/Supplementary Table 5.xls
- supplementary table/Supplementary Table 6.xls
- supplementary table/Supplementary Table 7.xls
- supplementary table/Supplementary Table 8.xls
