# Supplementary material for: Identification of N6-methyladenosine-associated ferroptosis biomarkers in cervical cancer
Source: Hereditas. 2025 Apr 7;162:53. doi: 10.1186/s41065-025-00418-3 (PMC11974235; doi:10.1186/s41065-025-00418-3)
Supplement: Supplementary file 2 — Supplementary Material 2: Table 1. Differentially expressed genes (DEGs) in cervical cancer (CC) and control samples in the GSE9750 dataset. Table 2. m6A-related genes and ferroptosis-related genes in the GSE9750 dataset. Table 3. miRNAs corresponding to 4 biomarkers in starBase database. Table 4. miRNAs corresponding to 4 biomarkers in miRTarBase database. Table 5. miRNAs corresponding to 3 biomarkers in starBase and miRTarBase database. Table 6. lncRNAs corresponding to miRNAs in miRNet and starBase database. Table 7. lncRNAs corresponding to miRNAs in miRNet database. Table 8. lncRNAs corresponding to miRNAs in starBase database. [file 41065_2025_418_MOESM2_ESM.zip › supplementary table/Supplementary Table 1.csv]

	logFC	AveExpr	t	P.Value	adj.P.Val	B
CRNN	-8.00289144850507	8.92368968973024	-16.0040947938819	1.21374795868149e-23	1.72449309969467e-19	43.0172794249574
MAL	-6.32348140962356	9.26101216885178	-15.7289900599888	2.87610856935917e-23	2.04318752767275e-19	42.1970948879292
ENDOU	-5.94964138412216	6.09861978344664	-15.5211834348894	5.55240052946157e-23	2.629616890753e-19	41.5708867825879
HOPX	-4.38409040683509	9.98669786563714	-15.3043302927927	1.10930152524077e-22	3.94023901765522e-19	40.9112575977629
CDKN2A	3.44399800029047	7.85028202382601	13.910426946652	1.0916469651279e-20	3.10202401610743e-17	36.5186573967324
UPK1A	-4.63024495200135	6.95252069246676	-12.7244238989608	6.58434591005967e-19	1.3724468199954e-15	32.5703480293428
CRYAB	-3.8019014656104	9.15203665069019	-12.7168978258285	6.76177346563048e-19	1.3724468199954e-15	32.5446732017461
PPP1R3C	-4.52406776217183	8.51693895599492	-12.2880223905601	3.11383117215067e-18	5.53016416173959e-15	31.0687915265606
SLURP1	-6.03653332444041	7.42623902916369	-12.2142683448401	4.05855417218691e-18	6.40710418649241e-15	30.8124623453856
EDN3	-4.21208833099755	5.08603723994026	-12.1125890059402	5.85471761987475e-18	8.31838279431805e-15	30.4578761547283
ESR1	-2.61461381941073	6.89786421124333	-11.6736448562154	2.89005912189916e-17	3.73290545490393e-14	28.9112911904205
SPP1	3.90627407934593	7.66406637110875	11.5488595449318	4.56996661540017e-17	5.4108404726338e-14	28.4669796025984
DSG1	-6.11420859694589	6.50572271733022	-11.2963553406482	1.16174125788159e-16	1.26969383015243e-13	27.5617457337083
KRT1	-6.43568148468479	9.80953965070976	-11.2396191748324	1.43420370599042e-16	1.45551187533656e-13	27.3572233533215
EMP1	-2.97432829998618	9.80869545125867	-11.1770532741054	1.81011530544218e-16	1.71454121731483e-13	27.1312141219972
CWH43	-4.73749688661861	5.76625028303191	-11.0414682868248	3.00243246006696e-16	2.66616002453946e-13	26.639751441507
SLC27A6	-3.61047405001031	4.7455323937392	-11.0201101692366	3.25219909025459e-16	2.69161092589218e-13	26.5621250025511
KAT2B	-2.31563307793696	6.95751961415792	-11.0074543611618	3.40998005814043e-16	2.69161092589218e-13	26.51610065346
ALOX12	-5.4731339723362	7.44299023097219	-10.7642035829822	8.50666809973027e-16	6.09665060400132e-13	25.6276860016879
KANK1	-2.26551437838277	9.32955152966332	-10.76186627383	8.58199690878564e-16	6.09665060400132e-13	25.6191148446651
PPL	-2.93883668323942	10.798233991627	-10.7281435607543	9.74677408375817e-16	6.59438886581124e-13	25.4953775269226
KLF4	-3.42701447018401	9.91624466101835	-10.7140311352882	1.02803527155663e-15	6.63923869921661e-13	25.4435551938878
GPX3	-3.56977137121589	9.4572437006488	-10.5953184575412	1.61101856385302e-15	9.9518920674886e-13	25.0066978757628
ACPP	-3.27270991094688	7.33612895321567	-10.4965961441953	2.3434378173734e-15	1.38731518788505e-12	24.6421506397773
BBOX1	-3.79524322277726	6.62919793194391	-10.4694439065319	2.59834624164346e-15	1.47669213605081e-12	24.5416898390276
CRISP3	-6.71437412974589	5.75269899171958	-10.2809579241087	5.33255679536582e-15	2.91403719032914e-12	23.842007915531
EREG	-4.75481440243933	5.22930282196475	-10.2194035396371	6.74924423481425e-15	3.55160229956447e-12	23.6126542759561
GYS2	-4.04863694729002	4.09629920278438	-10.1653487492995	8.30325477943871e-15	4.21330871093804e-12	23.4109034264964
FCER1A	-3.14235856277733	5.99153226496441	-10.1546689804274	8.65055443334197e-15	4.23817508237664e-12	23.371005509588
HSPB8	-3.02610463194471	8.58037517118697	-10.0346976398736	1.37181125665524e-14	6.4968981115192e-12	22.9219752228995
MCM2	2.3271046316161	9.13735372838339	9.99615542715392	1.5913270851636e-14	7.29341136322721e-12	22.7773970397182
TUBB2A	-2.54071973761422	9.14132313733639	-9.93039615004999	2.05065872942877e-14	9.10492475866374e-12	22.5303681420978
SPINK5	-4.96700225908653	10.9046265063416	-9.88440567101428	2.44921309773976e-14	1.05449756644504e-11	22.3573392574311
CFD	-2.8130379602751	7.87295964396689	-9.85136759821433	2.78285665131689e-14	1.16290668535031e-11	22.2329090797443
NSG1	-2.59789043747072	7.55244394130445	-9.82982350841969	3.0247066258357e-14	1.22785804971068e-11	22.1517094589911
KLK12	-5.15706537726125	7.69063437827174	-9.76589647587281	3.87424649325514e-14	1.52903594933803e-11	21.910498166479
IVL	-4.20579132666526	9.36374987041744	-9.7007042633334	4.98870997916818e-14	1.91566463200058e-11	21.6641022932244
MMP1	5.05099451960644	5.36914420197763	9.67264931285936	5.56278310196183e-14	2.07989532401773e-11	21.557942084864
KCNK7	-2.89062567706963	4.61004016653249	-9.62564437067808	6.67754583067349e-14	2.43268131185151e-11	21.3799078043872
SCEL	-5.00422328042045	7.82393412757299	-9.49451270466817	1.1126532958619e-13	3.95214450690148e-11	20.8821559184153
HPGD	-3.42959509453766	7.65345965460558	-9.46995610067456	1.22449380119954e-13	4.19599737515996e-11	20.7887704313127
KLK13	-3.63686023758243	8.21114368358546	-9.46665411981261	1.24037084569762e-13	4.19599737515996e-11	20.7762093516872
ZNF185	-2.29046905265317	10.26188252475	-9.42321206931175	1.46959582609335e-13	4.85581802258938e-11	20.6108618232207
DTL	2.56144617404235	7.89697213378544	9.41373389235964	1.52501863410442e-13	4.92442380758083e-11	20.5747643993789
PITPNA	-1.42116019543801	8.22907463624167	-9.37868519630535	1.74885604126484e-13	5.52172147428685e-11	20.4412147378477
DSC2	-2.89104367853014	8.43321117114644	-9.27399187180166	2.6343894346386e-13	8.13682719290114e-11	20.0416706632708
C2orf54	-2.39836277380384	6.87853368718659	-9.15925592111133	4.13144208252028e-13	1.23101359185826e-10	19.6027706750119
CDA	-4.51719586864058	6.17065609487943	-9.15757309599442	4.15882970222386e-13	1.23101359185826e-10	19.5963256023418
RAD54L	2.24931702340276	5.75348207613909	9.08391869022862	5.55458720931848e-13	1.61060357285708e-10	19.3140226497164
SASH1	-1.88583655939193	9.01112796373694	-9.01290737409105	7.34485352918568e-13	2.0871135788534e-10	19.0414653919554
KIF18B	1.98875377389237	7.23179668344943	8.96596406122394	8.83639884995213e-13	2.46171676196313e-10	18.8610860682164
GLTP	-2.20662770314123	8.8420246751539	-8.93539759142329	9.9676176960006e-13	2.7028023385883e-10	18.7435512480054
MCM5	2.01762748403399	8.02931452476134	8.92732888204247	1.02897756271835e-12	2.7028023385883e-10	18.7125144900999
PDLIM2	-2.12913481087394	8.46297582860358	-8.92705719267292	1.03008034422788e-12	2.7028023385883e-10	18.7114693433812
KNTC1	1.95955982871607	7.17191669745375	8.92298570484926	1.04674931737777e-12	2.7028023385883e-10	18.6958063576156
TMPRSS11E	-4.72302485552243	8.4313704803306	-8.91651353561526	1.07380624550733e-12	2.7028023385883e-10	18.6709056342303
PDGFD	-2.38024129524119	7.62159095734664	-8.91404341286102	1.08431681657892e-12	2.7028023385883e-10	18.6614014455827
MIR22	-1.81081916078574	8.02041634794404	-8.89936501624282	1.14894071307157e-12	2.76680502564761e-10	18.6049154489687
MIR22HG	-1.81081916078574	8.02041634794404	-8.89936501624282	1.14894071307157e-12	2.76680502564761e-10	18.6049154489687
GINS2	2.75871361746783	7.36051671842196	8.85170275477596	1.38667990117548e-12	3.28365800598353e-10	18.421400161251
SYNGR3	3.12546962271192	5.53352940790586	8.83849846987142	1.46088315854074e-12	3.402660314188e-10	18.3705328772687
CRCT1	-5.46826542338192	8.11739207603799	-8.83213873545562	1.49803236297742e-12	3.42139088150689e-10	18.3460290333466
EPB41L3	-2.82436680475961	5.857837531854	-8.82893797618221	1.51708632837087e-12	3.42139088150689e-10	18.3336956268421
LYPD3	-3.62217831848412	10.528990966349	-8.80644215036998	1.65804768570695e-12	3.68086586226943e-10	18.2469944862358
SULT2B1	-2.28242442485107	8.23755469152193	-8.77759334638461	1.85823517824191e-12	4.0618162173017e-10	18.135761442699
HELLS	3.19693002312227	6.04001784834189	8.75574708477427	2.02582880814632e-12	4.36105692517317e-10	18.0514938070384
GSTA4	-2.45471215608675	9.43534631461757	-8.7447397876363	2.11593802951494e-12	4.48705186915647e-10	18.0090242453954
KRT10	-2.26794911179482	11.0211531603375	-8.73317059827264	2.21498759828296e-12	4.62802114653004e-10	17.964378807266
SPINK2	-2.69305252164999	5.20222635191241	-8.63776301942459	3.23107355883754e-12	6.65320190202373e-10	17.5959010592949
RHCG	-5.47626073833046	10.1743617622772	-8.6279863352394	3.35863137177424e-12	6.81706207573834e-10	17.5581127580256
AREG	-2.81430551023721	5.56925988955821	-8.58123812377919	4.04201671090657e-12	8.08858780683952e-10	17.3773518855533
CLIC3	-4.58077965851743	8.29976468039566	-8.57124112425176	4.20538340043554e-12	8.29862324352613e-10	17.3386813686711
TMPRSS11D	-3.55660239816551	9.91071287206914	-8.5445388775949	4.6749631902593e-12	9.09888726126085e-10	17.2353657884022
GALR3	-1.77591760694419	6.2589920207872	-8.50140230273872	5.54725626020122e-12	1.06507320195863e-09	17.0683861664677
NCAPH	2.34055489411196	5.48046770010837	8.45210561005147	6.7458486260732e-12	1.27793356372331e-09	16.8774493433419
TGM3	-4.27196668630979	6.85865751169881	-8.40024059664732	8.28846032050927e-12	1.54950584518152e-09	16.6764426308547
FOXM1	2.38751579473083	6.91619080069411	8.37134097062374	9.29675648231609e-12	1.71543267663308e-09	16.5643882103768
LGALSL	-3.3443470919933	6.54069361046063	-8.34140811042554	1.04709912623228e-11	1.90733133147541e-09	16.4482901981113
SLC5A1	-1.87804514290313	6.86816454406965	-8.33103375028421	1.09117648214769e-11	1.96246018460182e-09	16.408043441668
PGLYRP4	-1.5850357354183	7.38205670384255	-8.29627490363667	1.25286981831428e-11	2.22509679732617e-09	16.2731671382092
NEK2	1.97511552304962	6.57389455889911	8.29253261010498	1.27165183982636e-11	2.23057152348802e-09	16.2586429399935
NAGK	-1.40646670277536	9.43087904231654	-8.22589675954807	1.65758081927678e-11	2.87206198540055e-09	15.999935875186
AVPR1B	-2.22875288139419	6.83759608118731	-8.22007551574677	1.69642093463128e-11	2.9039456191857e-09	15.9773279479422
HIGD1A	-2.05984663230934	10.5481832541814	-8.20731720711177	1.78476621179407e-11	2.97727659260962e-09	15.9277745436029
CRABP2	-3.22241297752535	10.6318767431797	-8.2073079134079	1.7848322185409e-11	2.97727659260962e-09	15.9277384447566
CLCA4	-3.95581454286894	8.74132689040124	-8.20401548608183	1.8083706773222e-11	2.97727659260962e-09	15.9149497310267
APOD	-2.53895342574002	8.29872394986967	-8.20197990163303	1.82307899463005e-11	2.97727659260962e-09	15.9070427676036
KRT2	-2.90152746228153	7.56362471121958	-8.19556330304712	1.87023195804292e-11	3.01957450680384e-09	15.882117425046
CXCR2	-2.89975055870236	5.52031712364687	-8.1927025193473	1.89164675824493e-11	3.01983338664539e-09	15.8710042446594
GREB1	-2.15241719811984	4.34966776309187	-8.09610039716652	2.77890191234416e-11	4.38695981895398e-09	15.4955890462874
ZBED2	-2.7917720142455	6.91630096060711	-8.06504479310055	3.14482444029563e-11	4.878409489043e-09	15.374844458665
MIR4680	-1.54531409479503	8.74556815620504	-8.06121159824343	3.19321567061514e-11	4.878409489043e-09	15.3599392208352
PDCD4	-1.54531409479503	8.74556815620504	-8.06121159824343	3.19321567061514e-11	4.878409489043e-09	15.3599392208352
PHYHIP	-2.33707970981526	5.85635374628655	-8.01508886236131	3.83741258339412e-11	5.75380936421308e-09	15.1805647538863
LY6G6C	-3.1743786499273	7.68153278277047	-8.01444885048276	3.84721206081252e-11	5.75380936421308e-09	15.1780753568312
TP53AIP1	-2.33831075008806	4.97896940370179	-8.00642446330121	3.97222473079398e-11	5.87889260157509e-09	15.1468628463957
C1orf112	1.70835693387034	6.02901087223514	8.00262112717668	4.03289037902918e-11	5.90714500054088e-09	15.1320684940948
GJA1	-2.55265687126011	10.8486139539935	-7.97256515310254	4.54611781975118e-11	6.59094305949232e-09	15.0151450150013
TYMS	2.00736086900336	9.16137589057196	7.93879250969262	5.20125626089668e-11	7.44695330124386e-09	14.8837418535407
CAB39L	-2.00766403660465	3.5002126948752	-7.93686488322331	5.24138042035745e-11	7.44695330124386e-09	14.8762411847017
VAT1	-1.59477829110167	9.46692815114623	-7.91899149316026	5.62849873382407e-11	7.9177930703141e-09	14.8066902499191
KLK8	-2.67397716287725	8.63077887913312	-7.91479487678974	5.72346701099285e-11	7.94056259473396e-09	14.7903591368586
TOM1	-1.35736813121215	7.17205701894477	-7.91329804058183	5.75772675138321e-11	7.94056259473396e-09	14.7845341369854
KLK11	-3.67871971046732	9.34674359608331	-7.90835522411661	5.8723235288429e-11	7.94056259473396e-09	14.7652987095508
MLLT4	-1.86426407982283	4.365911740719	-7.90708033246011	5.90224989563159e-11	7.94056259473396e-09	14.7603372883466
DSG2	2.3222960236129	8.57779105673897	7.90615253301372	5.92412468357122e-11	7.94056259473396e-09	14.7567266096358
MUC1	2.36868934601296	8.23690211092417	7.87952595922886	6.58770410065566e-11	8.74748596842203e-09	14.6530995771106
IL1RN	-2.18488604729732	9.1565398270791	-7.87553490637633	6.69338691320796e-11	8.80552233915358e-09	14.6375660632413
ARHGAP4	2.22709936048718	4.82550294327386	7.8643146923198	6.99967830382409e-11	9.12398434318648e-09	14.5938948994822
MPHOSPH9	1.83920922218052	4.34521712706969	7.85778163685197	7.18444107935373e-11	9.21469454850448e-09	14.5684662788192
TRPS1	-2.01614662452389	7.42900413536809	-7.85727470743848	7.19898011601912e-11	9.21469454850448e-09	14.5664931343513
LPAR6	-2.3018946644644	9.00670114079484	-7.85196926855884	7.35292159155315e-11	9.32770624757029e-09	14.5458423430486
ZSCAN18	-2.00351417827386	6.80722023214168	-7.84050366109617	7.69695314973857e-11	9.67772657977749e-09	14.5012126795984
GAS7	-1.53125671843923	7.03645852559449	-7.83716278517084	7.8001962599992e-11	9.72150775983058e-09	14.4882080980024
PIM1	-1.81818464494871	9.5655275667455	-7.8222272553742	8.27896340289422e-11	1.02284793068105e-08	14.4300690747136
SLC24A3	-2.58240960354482	7.0512016009325	-7.80973392538404	8.70196075814121e-11	1.06366300154503e-08	14.3814349743262
UBE2C	1.58762251883878	9.11032253772408	7.80809453255909	8.75904921035811e-11	1.06366300154503e-08	14.3750530267682
TOLLIP	-2.08838502274407	6.73959610205111	-7.79435936172919	9.25231302635623e-11	1.11404121591923e-08	14.3215828118848
NUAK2	-1.84583059644991	8.5595137672687	-7.78265416966697	9.69455485043375e-11	1.1574809690333e-08	14.2760139436232
SYCP2	3.13048300444584	5.20311148464733	7.77887643355339	9.84175135959186e-11	1.16526336097568e-08	14.2613068125832
ZNF273	-1.98932123154392	6.56663983712828	-7.74421458794025	1.13011602719073e-10	1.32699905077073e-08	14.1263601525412
SOSTDC1	-3.89156539852115	5.1503910277886	-7.70998748979779	1.29546185689473e-10	1.50868213629183e-08	13.9931002225517
CCNF	1.49257311772043	5.72500819195405	7.7024207596113	1.33516559588496e-10	1.53876717111327e-08	13.9636393717433
NOD2	-2.71455883983424	6.49682721830173	-7.70096258950355	1.34295558289728e-10	1.53876717111327e-08	13.9579620126987
GINS1	2.04269142832003	7.89638316044267	7.69515866063844	1.37441518399794e-10	1.56221527473942e-08	13.9353644799186
EPN2	-1.32921494075409	6.70664893279236	-7.68353994929163	1.43962558508598e-10	1.61056695377178e-08	13.890127006051
EPN2-IT1	-1.32921494075409	6.70664893279236	-7.68353994929163	1.43962558508598e-10	1.61056695377178e-08	13.890127006051
CDCA8	2.36751735956015	6.62994947491427	7.68091618770875	1.45477475212778e-10	1.61479997486184e-08	13.8799113664484
S100A12	-2.76520578456364	8.47334429180087	-7.66810002067701	1.53109638326234e-10	1.68634243514662e-08	13.8300114639519
DUSP1	-2.36401135242454	11.0406906510389	-7.65794166293044	1.59442556203268e-10	1.73026440990404e-08	13.7904597965892
ZFP36	-2.13159607281327	10.809555131235	-7.65769953556642	1.59596657671826e-10	1.73026440990404e-08	13.7895170721951
FGFR2	-2.05166319683155	6.27265082177449	-7.65589334126532	1.6075091646068e-10	1.73026440990404e-08	13.7824846453477
IL18	-2.83016991279443	6.63128147467992	-7.63765536931888	1.72884197888104e-10	1.84687119067231e-08	13.7114752782425
AHNAK	-1.59603259721123	10.8719502627675	-7.62327345951683	1.8309466824093e-10	1.94135003460233e-08	13.6554799877381
DPP4	-2.0365689209881	5.01664088282624	-7.61207631517807	1.91459840772142e-10	2.01500845754858e-08	13.6118849061884
HBEGF	-2.53805504025294	7.45950127408347	-7.60421646507613	1.97559056164385e-10	2.06391108087028e-08	13.58128358862
TMEM9B	-1.3640595934021	9.45178285612082	-7.59738462703857	2.03018154159983e-10	2.10546126591609e-08	13.5546849404178
SPARCL1	-2.25428712752502	10.6643879625978	-7.58381631527639	2.14311468621789e-10	2.20647633781042e-08	13.5018596738879
ABLIM1	-1.69789367165423	9.93139551837268	-7.57142037630375	2.25177176983618e-10	2.3016671443045e-08	13.4535997766728
S100A14	-1.90850654239767	11.2669436751693	-7.5523924765434	2.42937411886923e-10	2.46546767720671e-08	13.3795224779829
MCM6	1.65035939073559	9.45837504257604	7.54755966413469	2.47667041228289e-10	2.49564065373868e-08	13.3607083786904
PLCD1	-1.78298412337605	8.18082628958332	-7.54525435592331	2.49955448603331e-10	2.50096268574375e-08	13.3517339045069
TP53I3	-1.59318581572319	9.06402958641334	-7.53687032820147	2.58457693088572e-10	2.56215300306021e-08	13.319095622686
SAC3D1	2.49755323196699	6.01901942326518	7.53568998870286	2.59677669229076e-10	2.56215300306021e-08	13.3145007179859
ECT2	2.3024097221767	6.72217975746487	7.52767348823414	2.68117079522037e-10	2.62717756265455e-08	13.2832939099497
NAV3	-2.0454967309729	3.80324818478185	-7.51384003307888	2.83330137757915e-10	2.75722917620853e-08	13.2294443033743
TM7SF2	-2.39508257757614	6.72599643175871	-7.5015731475766	2.97540650063029e-10	2.86261490884642e-08	13.1816946915639
APOC1	2.50378357193063	7.12025538530154	7.50102749217394	2.98189053004835e-10	2.86261490884642e-08	13.1795707356007
LOR	-4.44370736370934	5.75707613023254	-7.49405404748338	3.0660103365617e-10	2.92361576254152e-08	13.1524270244156
THSD4	-2.07686123638754	6.03033497162596	-7.47492330908414	3.30916085565295e-10	3.13443716247447e-08	13.0779650332562
CHAF1B	2.18329628197402	4.9739323461111	7.46435033754572	3.4517160859707e-10	3.24781338738223e-08	13.0368143637955
MREG	-1.89640986332426	8.36331581268416	-7.44095395179079	3.78936493592452e-10	3.5420590137905e-08	12.9457602174357
AURKA	1.80039817659291	6.82141223709576	7.41300131873296	4.23630523427715e-10	3.90840420575388e-08	12.8369861018717
SPRR3	-4.6260587918833	12.009767714738	-7.38020919711627	4.82820020221398e-10	4.42574635310041e-08	12.7093985754528
PRSS3	-3.11074633585363	8.09046836498841	-7.36375118360532	5.15571429775742e-10	4.69566594503445e-08	12.6453722322457
INHBA	2.56908868052454	5.64646859588677	7.35602094375423	5.31711592785212e-10	4.811820579804e-08	12.6153014951476
NUP62CL	2.07133761109731	4.51241693651163	7.34122329499894	5.64029102301335e-10	5.07197815537808e-08	12.5577423359345
IL17RC	-1.01167865730447	6.96010120149266	-7.32752585346261	5.95689655826763e-10	5.32299284904821e-08	12.5044674506613
SPRR1A	-4.2492249353279	11.7390057675448	-7.31787396380679	6.19059437984544e-10	5.48273306822314e-08	12.4669302019494
PLD1	-1.43502366909673	6.69700696966461	-7.31697432851893	6.21283800664362e-10	5.48273306822314e-08	12.4634315455388
CALML3	-2.95543523058374	9.15716120379887	-7.31487674879558	6.26501151462506e-10	5.49464713578968e-08	12.4552741993639
CITED2	-1.9930857599326	6.89801520667968	-7.29343967761022	6.82396304664276e-10	5.94815134765033e-08	12.3719136616675
FOS	-2.94927575047456	10.7335797410741	-7.28167391164935	7.15163445159175e-10	6.19575745659851e-08	12.3261665537554
CXCL13	3.83800360645823	5.25861987658705	7.27448715479869	7.3594640519584e-10	6.33716759092272e-08	12.2982253064483
GFOD2	-1.42019299031666	7.17793223397948	-7.27281289280818	7.40874080133296e-10	6.34116803044209e-08	12.2917161954691
KIF14	1.82194999611974	6.89296939331274	7.23899292628262	8.47777127481497e-10	7.21270504626174e-08	12.1602510080562
DYNLL1	-1.20541108525505	12.0182393975646	-7.2346439189208	8.62597623136116e-10	7.29511132709401e-08	12.1433481476292
ENDOD1	-1.31196950259224	8.31153109595677	-7.22656354271854	8.90823962582418e-10	7.48924666294142e-08	12.1119445947621
PKP3	-1.83392431569319	8.97881429175467	-7.2043232445456	9.73366053995553e-10	8.1350499383346e-08	12.0255213734459
SPAG5	1.55743165103493	7.09679171460818	7.19457441461611	1.01191377642906e-09	8.40776078099654e-08	11.9876439992872
KLF6	-1.94797375293781	8.85649546036847	-7.18608025458083	1.04674046413189e-09	8.60543419143554e-08	11.9546442190442
UBD	3.40924882371372	7.15730196429613	7.1844654109997	1.05349554095533e-09	8.60543419143554e-08	11.9483708564451
DDAH2	-1.51887834629025	8.04523028423673	-7.1843750142606	1.05387496432276e-09	8.60543419143554e-08	11.9480196850136
LIG1	1.42741390028953	7.67113388454213	7.17765487392621	1.08246681395502e-09	8.74638536956197e-08	11.9219142684244
EEF1B2	-1.21299279780921	12.1897430193675	-7.17600486742881	1.08960459629256e-09	8.74638536956197e-08	11.9155048228053
SNORA41	-1.21299279780921	12.1897430193675	-7.17600486742881	1.08960459629256e-09	8.74638536956197e-08	11.9155048228053
COL21A1	-2.63424591297103	6.603770547193	-7.17364183339923	1.09990875899553e-09	8.77949643135307e-08	11.906325802204
TBX3	-2.24895976418779	6.92997169129254	-7.17192235111868	1.10746775024997e-09	8.79044793047575e-08	11.8996467406342
APOL1	2.84438710661492	7.75607263266697	7.15640936957405	1.17805134012567e-09	9.29875191139196e-08	11.8393941005506
BST2	2.1554877539259	9.30725411893068	7.15395358601951	1.18962951462628e-09	9.33826306287854e-08	11.8298566604101
ISG15	2.44240183220058	9.3742488355452	7.14996133855222	1.20869443409551e-09	9.43578599979614e-08	11.8143526178183
RPS6KA1	1.35925314319388	7.47911322845527	7.14094860747767	1.25286319316508e-09	9.72714767677019e-08	11.7793536789849
ATP10D	-1.52414602607736	7.7567987622185	-7.13881225362202	1.26356680852179e-09	9.75693326928133e-08	11.7710581039309
SPRR2B	-5.05886984012952	10.6706286079327	-7.11556452073737	1.38611058237837e-09	1.06453292726659e-07	11.6807981166178
TPX2	1.77751565930253	8.19555014991728	7.11089789916913	1.41210290547189e-09	1.07866441295401e-07	11.6626825707268
EPHA1	-1.77037305543756	7.17163727488784	-7.09787920362805	1.48721420868944e-09	1.12996467791763e-07	11.612149758837
TK1	1.18529223571892	7.87191273493782	7.07828300616564	1.60785533982143e-09	1.21512812064802e-07	11.5361001743995
ANXA1	-2.09802951458435	12.6662725028893	-7.07516503590487	1.62793111755511e-09	1.22379075757793e-07	11.5240014571942
AR	-1.68788075407564	6.4790982965612	-7.07005172936912	1.66139703723848e-09	1.24237521605707e-07	11.5041611717752
BEX4	-2.00327570713976	6.89388145887858	-7.05519573340402	1.76257150006332e-09	1.31113172109422e-07	11.4465249487052
EVPL	-2.14198693464433	7.95422282736357	-7.04205753188827	1.8571553933405e-09	1.37429499107197e-07	11.3955619731693
GATM	-2.02898188522304	7.2793634143398	-7.03074742284625	1.94262290171105e-09	1.43009254857568e-07	11.3516969169399
ZNF93	-1.41743627211045	7.2760425881133	-7.01803657448946	2.04336520232875e-09	1.49650169044778e-07	11.3024068748587
GDPD3	-1.6008537904622	7.74090287079834	-7.00893481815476	2.11868824956375e-09	1.53606473958214e-07	11.2671172041583
DBI	-1.56317609753138	11.8575451358072	-7.00889684562618	2.1190082274641e-09	1.53606473958214e-07	11.2669699846014
NUP62	1.27482009223099	6.86854832550572	6.99611937548081	2.22946121814855e-09	1.60792817195201e-07	11.2174359884484
RANBP9	-1.62054023404557	8.83946194349967	-6.97932656841788	2.3834004029004e-09	1.71027034971762e-07	11.1523490541177
PRSS3P2	-1.77944228160451	7.89474527402491	-6.97262310320924	2.44777042487274e-09	1.74763428123577e-07	11.126371482156
LMBRD1	-1.38309372802514	9.67194314373787	-6.95195298823018	2.65737144844237e-09	1.88779667697346e-07	11.0462854125851
PTGDS	-2.95504797045473	9.08245865217014	-6.94834785368561	2.69571936017924e-09	1.90551147609088e-07	11.0323198375277
GSTM5	-1.27566060521041	7.15841793801826	-6.94632752506855	2.71745034311834e-09	1.91136309282304e-07	11.0244938107664
CD177	-2.25914887056405	6.65776789216404	-6.94409639567525	2.74165170321744e-09	1.91888607878391e-07	11.0158514899051
SYNGR1	-1.10143658998182	6.66674658567895	-6.93163867262543	2.88078513087859e-09	2.0063821146825e-07	10.967601569117
MSH5	1.9353966690261	4.46756336940573	6.93039587547411	2.89504558381681e-09	2.00647842218874e-07	10.9627885972354
TACC3	1.84945210397768	6.51602277694865	6.9279294685498	2.92355505000495e-09	2.01640146361507e-07	10.9532372296305
ITPR2	-1.35378590850696	5.80344462931963	-6.92527551662324	2.95454501816035e-09	2.02517460995086e-07	10.942959979648
ACAA1	-1.08569266952194	8.22277881349719	-6.9233275231779	2.97749974346121e-09	2.02517460995086e-07	10.9354167720368
ZNF750	-3.14119395300859	7.60999929784466	-6.92319765283844	2.97903641244179e-09	2.02517460995086e-07	10.9349138836334
PDCD6IP	-1.23046874835113	9.87375281126977	-6.92039156439995	3.01243272908093e-09	2.03812591498961e-07	10.9240482966912
MELK	1.8398673463479	8.3795115642739	6.91846672554552	3.03555648750058e-09	2.04403727840797e-07	10.9165953095992
MMP12	2.66081358685408	7.81497510383786	6.90749110527585	3.17083162446683e-09	2.1250554585106e-07	10.8741019063384
RHOB	-1.84665505195245	10.1598698001107	-6.90502471661673	3.20204740880018e-09	2.12581482176796e-07	10.8645539983981
RNH1	-1.35464599360153	8.70179284207393	-6.90465318921397	3.20677610582286e-09	2.12581482176796e-07	10.8631157700745
ALOX12B	-4.65965823732754	6.13074121982528	-6.90381436217648	3.21747807420422e-09	2.12581482176796e-07	10.8598685983854
AKIP1	-1.44930732717404	8.00412582523059	-6.90269512246419	3.23181307363372e-09	2.12581482176796e-07	10.8555359922114
CCL18	2.59697539815666	5.74931966400949	6.89838321768459	3.28763658116326e-09	2.1525686887174e-07	10.8388452156362
DNAJB1	-1.28998069763955	10.2514359729285	-6.88984280414861	3.40105636775952e-09	2.21661508592327e-07	10.8057898723799
SERPINB1	-1.98292393441658	9.66856178250854	-6.87462802494692	3.61286051545491e-09	2.34264079744872e-07	10.7469129879953
TSPO	-1.42340516499874	10.6407443196797	-6.87361644517872	3.62739988343692e-09	2.34264079744872e-07	10.742998981916
SCNN1B	-1.78409324654847	7.50519067915771	-6.86497775298163	3.75396223794527e-09	2.41340703514599e-07	10.7095768177958
CLTB	-1.93858031367213	10.0334881315121	-6.86044325619422	3.82214679889858e-09	2.44617395129509e-07	10.692035272688
TGM5	-2.44493021364772	6.55009382740338	-6.85171691563973	3.95685505644369e-09	2.52103123954941e-07	10.6582815049088
PPAP2C	1.66964092105475	7.55141037433344	6.85050034075835	3.97600725617457e-09	2.52192460248787e-07	10.6535761518106
CLDN17	-2.73328577895272	6.68415768673013	-6.8484379506279	4.00868613495195e-09	2.53135167135099e-07	10.645599658319
OPN1SW	-1.85345057899628	4.18047417307567	-6.84183287334092	4.11515627801581e-09	2.58708585832073e-07	10.6200557851058
CYP2C18	-2.68919631914246	6.80118837094299	-6.83856866193045	4.16880910890104e-09	2.60927047661965e-07	10.6074331483375
KIF4A	1.66011176733401	7.24124197022788	6.83030184194869	4.30782629088152e-09	2.67488154647315e-07	10.5754687419729
CLCN3	-1.50092479288086	8.25587105351147	-6.83009936484001	4.311288528592e-09	2.67488154647315e-07	10.574685904039
OCA2	-2.03186930163623	5.80137455118329	-6.82008395918217	4.4860509446642e-09	2.771209209643e-07	10.5359668037067
TRIM13	-1.15645802825468	8.07342896537233	-6.81688874982171	4.54327665877812e-09	2.7944101631134e-07	10.5236157214766
NUP210	1.29992718311045	6.61031504659338	6.81399567523907	4.5957182234781e-09	2.80810468439486e-07	10.5124331511948
IER2	-1.32234660454145	11.7358555554238	-6.81348319978667	4.60507032280407e-09	2.80810468439486e-07	10.5104523459162
ACOX2	-1.90502658831756	5.79269370739801	-6.80741516855424	4.717256818137e-09	2.86422157573036e-07	10.4869997600255
NDRG4	-2.66924033855686	7.74457375949987	-6.80613549357068	4.74126099763734e-09	2.86654622359282e-07	10.4820542201456
EPS8L2	-1.55714914138083	8.3190797640229	-6.79909408066659	4.87553728933721e-09	2.93523872063148e-07	10.4548434458848
CD207	-1.99271916449268	6.46763708773571	-6.79486491510623	4.95799924439522e-09	2.96640828125309e-07	10.4385019840244
SLC39A2	-1.98894684724016	7.44278918708983	-6.79416794677177	4.97172172287884e-09	2.96640828125309e-07	10.4358090262247
TIPARP	-1.76584787205151	9.8420542229944	-6.79292231389585	4.99634104578325e-09	2.96640828125309e-07	10.430996215682
MOCOS	1.85137380984232	6.68961019203791	6.7921923508491	5.010824799414e-09	2.96640828125309e-07	10.4281758745551
KRT4	-5.30796142479909	9.5037581662503	-6.78469997937365	5.16192575047982e-09	3.04318012708786e-07	10.3992299858762
AC007389.3	-1.43494257225658	6.47637343519444	-6.7791354491011	5.27707644131713e-09	3.09821082967908e-07	10.3777347070448
CYP3A5	-2.39185030589888	6.53222368125196	-6.77420827765462	5.38117148860922e-09	3.14632446543867e-07	10.3587033695269
BLNK	-1.91608944207434	8.1540856102039	-6.76437816081656	5.59499893129666e-09	3.25794036130586e-07	10.3207395951429
KCTD15	-1.07605386388597	7.68593210201625	-6.75716102111936	5.7573556278565e-09	3.33879627594225e-07	10.292871662693
POLA2	1.88091226277534	6.3254529039292	6.74882270208787	5.95078399170124e-09	3.43694060788988e-07	10.2606793200153
XRCC3	1.6476088950534	4.4416877176707	6.73996784785084	6.16328359648277e-09	3.54526045906183e-07	10.2264985169724
DEGS1	-1.74371679238151	8.54328735183795	-6.72890334349939	6.4394596616886e-09	3.68918721263192e-07	10.1837966422797
ALOX15B	-2.01721171239744	6.89034126119352	-6.72722439894645	6.48243035107753e-09	3.69889037863894e-07	10.1773178225955
SEL1L3	1.44437830166091	7.8884488461896	6.71742627241231	6.73895812330525e-09	3.82988468063684e-07	10.1395125668802
TJP1	-1.28979232174291	9.34101014058749	-6.70859016084495	6.97895393400102e-09	3.95047719100743e-07	10.1054256442801
RNF11	-1.31133799599662	9.40567280920928	-6.70072420795749	7.19974830845809e-09	4.05928666534018e-07	10.075086512196
KRT13	-4.48329971215685	12.0656204489833	-6.6926848952004	7.43259514238176e-09	4.17400441829882e-07	10.0440838645973
FIS1	-1.21125497854415	9.53198896223743	-6.6911588651194	7.47763357279516e-09	4.17885329285172e-07	10.0381995027398
SOWAHC	-1.6926774382746	9.28914849996885	-6.69040262468523	7.50005341833607e-09	4.17885329285172e-07	10.0352835147616
RND3	-1.64559849762221	10.844918405501	-6.68345554123396	7.70916606967939e-09	4.2764276718005e-07	10.0084984332076
KLK10	-3.38299865343059	8.93441594250596	-6.68259813341575	7.73537381512337e-09	4.2764276718005e-07	10.005192896923
IFI30	1.71530082285674	9.50763888233339	6.67895648804049	7.84767713144274e-09	4.32169754587358e-07	9.99115405412175
PPP2R5A	-1.11023490692741	7.9167015896896	-6.66896607267364	8.16417034192754e-09	4.47863058757168e-07	9.95264580965018
OBFC1	-1.23376013758765	8.10145702788686	-6.66177498846634	8.39981481183601e-09	4.57554697388708e-07	9.92493278909822
RFC4	1.75250941306139	8.61665497293803	6.66161153776345	8.40524887517264e-09	4.57554697388708e-07	9.92430293275913
CDT1	1.62071293866172	5.88647678407473	6.65859095741579	8.50630289009955e-09	4.61288364360818e-07	9.91266354902958
FUT6	-1.27677202937293	7.56233320456222	-6.65101899933393	8.76497045974811e-09	4.73508366129662e-07	9.88348946124717
TTC22	-1.65192566290011	5.27317891733054	-6.64329856372116	9.03677073901958e-09	4.86342570681781e-07	9.85374833299067
ZNF415	-1.78454026041166	5.26733280608133	-6.62247975460716	9.81223175995786e-09	5.24105973103313e-07	9.77357452852503
SMAGP	-1.59411879211233	8.9188188272444	-6.6194516327822	9.9304090637247e-09	5.28431655346069e-07	9.76191630584526
MGLL	-1.43896970312998	9.17579822934785	-6.61746816166692	1.00085837709303e-08	5.30604321706633e-07	9.75428041131266
HMGB3	1.32826138127621	8.65019564175356	6.61555439375562	1.00845916414201e-08	5.32646386770619e-07	9.74691318780016
MAPK10	-1.21605831803676	7.15341574701525	-6.61452497843149	1.01257135377644e-08	5.32837547942802e-07	9.74295049432108
SPRR2C	-4.49059879733011	6.48536222655936	-6.61183442860896	1.02339821449277e-08	5.36547669059528e-07	9.73259377428151
MXD1	-2.89720725187054	5.31597521313855	-6.60914878237287	1.03432020872648e-08	5.38416185198529e-07	9.72225657285028
WHSC1	1.02730231332863	6.87750763057933	6.6090947254296	1.03454123422859e-08	5.38416185198529e-07	9.72204851128666
TOB1	-1.44496978398026	9.36030528706686	-6.58595681378256	1.13359407469632e-08	5.87814036981218e-07	9.63301642238599
RP4-595K12.1	-1.17244606053515	10.0285121125968	-6.58171568059263	1.15274772595859e-08	5.93499066078352e-07	9.6167023048253
CDC20	1.70736421480774	8.00879797811082	6.5816796017817	1.15291203714545e-08	5.93499066078352e-07	9.6165635296832
TRIM16	-1.64225841844956	9.14166880665493	-6.58001732366583	1.16050775317736e-08	5.95252496647796e-07	9.61016979937662
CLIP1	-1.3367802365584	8.1134042788152	-6.57713080282898	1.17381606542861e-08	5.99912901352869e-07	9.59906778951796
EZH2	1.56935479610338	6.85253303959674	6.57406380746402	1.18812284103618e-08	6.05048362919068e-07	9.58727249183631
ME1	-2.15851140087018	6.98724196701937	-6.56510128306944	1.23093253016816e-08	6.23731841034323e-07	9.55280871284005
CHMP2B	-1.20722831755114	8.11960909911899	-6.56455492884741	1.23359126781141e-08	6.23731841034323e-07	9.55070804868057
C1orf116	-2.62086752944379	6.9340874108012	-6.55908306415912	1.26053626358232e-08	6.35095717481477e-07	9.52967095651633
KLK6	-2.40828122847878	7.68812159823947	-6.55686940137478	1.27160255796986e-08	6.37139265416282e-07	9.52116112654594
PLSCR1	1.4787989235629	9.01099974630902	6.55538222276315	1.27909130767983e-08	6.37139265416282e-07	9.51544432957426
CSTB	-1.78030082521005	13.2297398235854	-6.55434000771245	1.2843655521387e-08	6.37139265416282e-07	9.51143812211368
ELOVL1	-1.27678516306765	8.83830542077657	-6.55381823883466	1.28701414114916e-08	6.37139265416282e-07	9.50943251490281
MIR6734	-1.27678516306765	8.83830542077657	-6.55381823883466	1.28701414114916e-08	6.37139265416282e-07	9.50943251490281
CDC6	1.52700048404335	6.30001241321864	6.53207871937008	1.40233230317495e-08	6.91817269566311e-07	9.4258919686656
MAP2K4	-1.11896132581245	7.70230063601241	-6.53099400754931	1.40834800198875e-08	6.92380913918899e-07	9.42172483627124
MAFF	-1.65485495863398	8.68536582672594	-6.52918185509824	1.41845531597737e-08	6.9494528032436e-07	9.41476335399649
MYBL2	1.90367458054774	6.38807065368051	6.52674380512524	1.43216748767959e-08	6.99252084706242e-07	9.40539795746944
JUNB	-1.47236406500921	9.99048480311246	-6.52101374754793	1.46491588403527e-08	7.12791947957985e-07	9.38338910625019
ARHGAP8	1.83176354498792	6.37363346573792	6.51414979879806	1.50512631292976e-08	7.27375328370954e-07	9.3570292895036
PRR5-ARHGAP8	1.83176354498792	6.37363346573792	6.51414979879806	1.50512631292976e-08	7.27375328370954e-07	9.3570292895036
SPRR1B	-3.66129067151007	11.7856869030786	-6.51292879736949	1.51239331581481e-08	7.28409634952435e-07	9.3523407309491
PAMR1	-2.66935446143835	7.13933992876994	-6.50040984462804	1.58894460436853e-08	7.62693410096895e-07	9.30427740444446
MFSD5	-1.12748243889877	8.38012094785243	-6.49876295853545	1.59929765385932e-08	7.6507815037149e-07	9.29795577254148
FOSB	-4.69736953332095	8.09478122784556	-6.48563535110434	1.68425786359985e-08	8.03017977383444e-07	9.2475747716956
EPCAM	2.32991130163908	7.92596140914912	6.4785236692084	1.73214239972399e-08	8.23086261380551e-07	9.22028895386556
FANCI	1.72832526554155	7.24159557376091	6.47719031553101	1.7412696784433e-08	8.24665319710748e-07	9.21517377276359
FANCG	1.43708779367598	7.59032619529175	6.46905468861242	1.79800603754483e-08	8.48706637257041e-07	9.18396681611465
KIF2C	1.19313576480992	7.91399742586774	6.4680326605541	1.8052621843946e-08	8.49310103174785e-07	9.18004696497695
ARPC1B	1.44424349464369	9.35471869047406	6.45313674069543	1.914383825176e-08	8.97675425349854e-07	9.12292803319107
SLC52A1	2.07808590865462	4.16949207983536	6.45089803943797	1.93134089169462e-08	9.02647743065698e-07	9.11434566655968
DCN	-2.18050530792557	10.2870067641654	-6.44390502060757	1.98527707040238e-08	9.24813659550066e-07	9.08754038937081
WISP3	-2.15519879790445	4.73321481611946	-6.44263924088034	1.99519866102515e-08	9.26398123393637e-07	9.0826890229637
NAP1L2	-1.72455108028301	4.69412220012078	-6.44081394728836	2.0095927383753e-08	9.30042137681961e-07	9.07569350270684
ATAD2	1.59877920326291	6.80873562964988	6.43923623676367	2.02211753424234e-08	9.32800192419324e-07	9.06964714209081
TMEM40	-1.27859901739137	7.63001502735902	-6.42473171245891	2.14095993445418e-08	9.82123071511369e-07	9.01407304299903
GPR1	-1.92144554173977	5.43760405400293	-6.42450586643203	2.14286424668162e-08	9.82123071511369e-07	9.01320789315511
CYP3A7-CYP3AP1	-1.44836672407453	5.50346274943573	-6.4235870550388	2.15062894748229e-08	9.82512414335316e-07	9.0096882533907
ZNF85	-1.22859018472713	7.07614848984017	-6.40958165625041	2.27250675605799e-08	1.03486461506641e-06	8.9560499374105
TST	-1.9403228267078	8.6882055759762	-6.4063815473697	2.30130421609522e-08	1.04463036109524e-06	8.94379707721724
TUBB2B	-2.04697173155712	5.91216530829669	-6.40492795667065	2.31450442155332e-08	1.04727639558693e-06	8.93823181339919
SLC15A3	2.38401569735733	6.28009813826108	6.39892113038725	2.36985559408392e-08	1.06891772319823e-06	8.91523636537977
CAST	-1.35302729331435	9.81113157576552	-6.39756815043978	2.38250329086958e-08	1.07122173280617e-06	8.9100574139253
FRMD4B	-1.35667446359849	6.04078351389162	-6.39636480282739	2.39380856178177e-08	1.07290952825853e-06	8.90545139788772
PRSS2	-2.17510041356795	6.03943280392549	-6.3942567939582	2.41374161304637e-08	1.07844153579128e-06	8.89738302713737
SC5D	-1.54578518578672	8.15872538790068	-6.39263584849029	2.42918114706156e-08	1.08193748393262e-06	8.89117922117173
GOLGA6A	-1.61365026405526	4.99250497384598	-6.38114884581861	2.54144288639607e-08	1.12679359308416e-06	8.8472237325073
ENO2	2.35660102218047	7.16375637404221	6.38071782403347	2.54575410599672e-08	1.12679359308416e-06	8.84557469918606
SLC16A6	-2.12843029930342	6.12532790662703	-6.37812014712385	2.57189119896877e-08	1.1348270234456e-06	8.83563677010921
LRP10	-1.12464217470034	10.0449744840207	-6.37293892555891	2.6248220101436e-08	1.15459662910589e-06	8.81581726383143
CLIP4	-1.51351472946181	6.24050631981058	-6.3592752767511	2.76965557466312e-08	1.21454525940783e-06	8.76356499416911
ATHL1	1.97247953143686	6.4588770734042	6.35806988764729	2.78280740292485e-08	1.21655777171558e-06	8.75895639774087
TIMM8B	-1.16446128857406	10.8388153447354	-6.35720478403908	2.79228464702386e-08	1.21695644984402e-06	8.75564892740025
DNMT1	1.03546215678406	8.37361347920211	6.35568434676046	2.80901885481549e-08	1.22050580700974e-06	8.74983619035632
CENPM	2.09082562255587	6.36633810256852	6.3510766005956	2.86034338759202e-08	1.23901703813742e-06	8.73222209368225
GDF15	2.18293898783118	5.18848586360478	6.34601576916635	2.91778864234032e-08	1.25575586669277e-06	8.71287882658897
ATP13A2	1.87826719699667	5.16087106201964	6.34562391225644	2.92228409787541e-08	1.25575586669277e-06	8.71138121453114
MIR6787	1.21690093489251	7.43451279262285	6.344576028575	2.93433944075169e-08	1.25575586669277e-06	8.70737646523188
SLC16A3	1.21690093489251	7.43451279262285	6.344576028575	2.93433944075169e-08	1.25575586669277e-06	8.70737646523188
GAB1	-1.34094845762651	5.66742548181359	-6.3427021048668	2.95602121919195e-08	1.26123572018857e-06	8.70021511790875
CIDEA	-2.13313585561126	5.26364729806023	-6.34100783666598	2.97576127567923e-08	1.26585677260032e-06	8.69374069247196
CEP55	2.11633469819982	7.30351826704398	6.33862290761129	3.00377034264622e-08	1.27395728442739e-06	8.68462756748719
TEAD4	1.13488721030249	6.85330376656859	6.33722213497295	3.02034318910656e-08	1.27609440609696e-06	8.67927534431541
DNASE1L3	-1.93159564121872	6.8676821043492	-6.33643255536568	3.02972486915183e-08	1.27609440609696e-06	8.67625853522114
MAGEL2	-1.90914522071978	4.836838803492	-6.33592642453172	3.03575386585567e-08	1.27609440609696e-06	8.67432475985989
ELL2	-1.73156261856248	6.84115857539718	-6.3329916102387	3.07094878945863e-08	1.28708083777664e-06	8.66311230329351
NDRG2	-1.35735463851377	8.23474871603647	-6.3315615910872	3.08824443304526e-08	1.29052285013844e-06	8.65764928466646
KATNBL1	-1.09632017604727	7.07469232478356	-6.32897072278534	3.11982698131883e-08	1.29989741204041e-06	8.6477521587559
NDEL1	-1.16135706785593	8.75216768869029	-6.32618253003127	3.15417333271842e-08	1.3103653424346e-06	8.63710214275859
ZNF135	-2.16472787630734	3.03886573811147	-6.31371735825999	3.31237557591091e-08	1.37207674001581e-06	8.58950046713796
EIF4EBP1	1.67987858867839	8.32878903762025	6.30840024102064	3.38223250281633e-08	1.39694068023298e-06	8.56920127438627
CD36	-2.2031207900658	5.48885491263798	-6.29168339233973	3.6115316694065e-08	1.48732295533123e-06	8.50540360202277
PALMD	-1.85570267081574	7.67797197255026	-6.28903350964042	3.64927011034214e-08	1.49692014679135e-06	8.49529380737719
ARHGAP10	-1.13474104294254	7.06996754193229	-6.28857028960655	3.65590717156954e-08	1.49692014679135e-06	8.49352662559084
TMEM106C	1.43630489771983	9.29126613540975	6.28374784960208	3.72571945338889e-08	1.52112132165946e-06	8.47513061562232
FAM63A	-1.08330883510672	8.17018736525434	-6.27162083314547	3.90718095454213e-08	1.59063687685199e-06	8.42888280342846
SLC19A2	-1.61626107554867	7.26965793089102	-6.26857063208637	3.95418673515319e-08	1.60517386094447e-06	8.41725338618546
ZC4H2	-1.61930776560799	5.77096175015252	-6.26067264850207	4.07852537236476e-08	1.65093129602731e-06	8.38714638895382
ITM2A	-1.65304929428441	6.88932220534915	-6.25580446185547	4.15709115108087e-08	1.67795315552719e-06	8.36859285147017
CA9	1.78452420200564	6.86528769169264	6.24959514784706	4.25948452108747e-08	1.71416617746873e-06	8.3449323967047
STX11	-1.90284841695712	2.80369678834857	-6.24890984224878	4.27093768879455e-08	1.71416617746873e-06	8.34232135536521
MAPRE2	-1.39207298873548	6.84120311020739	-6.24499144853825	4.33701334808741e-08	1.73578269435566e-06	8.32739327219078
SLC6A8	1.68590892419962	8.12291326503456	6.24294392268824	4.37194328835711e-08	1.74484747867915e-06	8.31959350073468
CDC25B	1.33700877110374	8.97926503577639	6.24001365060802	4.42241880517172e-08	1.76004835809187e-06	8.30843196264863
RPL29	-1.09462590401903	12.9877584255183	-6.2350433027748	4.50936175620319e-08	1.78963720201494e-06	8.28950220922769
CELSR3	1.43246195596817	6.06075660897075	6.23200457267152	4.5633496672023e-08	1.80601872065767e-06	8.27793066315741
JMJD7-PLA2G4B	-1.15607894788859	8.42325362155666	-6.22816358059492	4.6325098513933e-08	1.82829722134989e-06	8.26330579751777
LRRFIP2	-1.1887524550626	7.98593786433342	-6.22376631404823	4.71296416160817e-08	1.85489736310606e-06	8.24656522744643
CRYL1	-1.10937885775773	7.58084434548688	-6.22235072008702	4.73915838804606e-08	1.86005420931929e-06	8.24117654029944
TOM1L2	-1.65212014904181	4.50849815069399	-6.21929544627189	4.79618679979726e-08	1.87725129618511e-06	8.22954703860696
HMGCR	-1.62913065240484	8.30422021830067	-6.21317692465422	4.91244795165414e-08	1.91747418948082e-06	8.20626135884317
IL25	-1.60840083726482	4.45896745688409	-6.20826423241449	5.00781727857549e-08	1.94285474859383e-06	8.1875683502059
CENPF	1.47136013997388	6.93323489906378	6.2077200158411	5.01849445899448e-08	1.94285474859383e-06	8.18549777826674
ZWINT	1.5245128147901	9.17026111841358	6.20392314124147	5.09361792699308e-08	1.96657944311733e-06	8.1710529614472
ITPR1	-1.4657698669501	5.51421927032477	-6.19357639313385	5.30404576717277e-08	2.0384241649055e-06	8.13169954781366
PLK2	-1.84106855120579	8.31799702974157	-6.19336680340274	5.30839626277473e-08	2.0384241649055e-06	8.13090252979209
CCDC6	-1.13457368186109	7.41659070451394	-6.1905154265673	5.36793579264082e-08	2.05346656412364e-06	8.12006003167691
IL36RN	-2.39171925577857	6.22301111099459	-6.19010905700571	5.37647495674263e-08	2.05346656412364e-06	8.11851488050499
RAB11A	-1.4512504603557	10.548166274048	-6.18578831965133	5.46810558179194e-08	2.08286445324665e-06	8.10208738285045
SYPL1	-1.20076529311434	9.68682840672703	-6.1809718153971	5.57207725181621e-08	2.11679341159906e-06	8.08377793657615
HEBP2	-1.43719622455377	10.7876306306372	-6.17800315520974	5.63713491047444e-08	2.13579767488056e-06	8.0724944412664
ID4	-1.94054362720753	7.25053923037595	-6.17458413799925	5.71299628189216e-08	2.15305706029506e-06	8.05950067710533
CTNNBIP1	-1.10358483845518	7.61712883673281	-6.1731705843845	5.74465544096848e-08	2.15852380589424e-06	8.05412901773346
CXCL8	3.34591175764614	8.08590298019746	6.17258211508788	5.7578865599234e-08	2.15852380589424e-06	8.05189284976174
CXCL12	-2.16082097291145	7.56136908922312	-6.16232016330217	5.99353697178125e-08	2.24095192881758e-06	8.01290530163229
LMNB1	1.44377683147865	7.25389947846211	6.16027638981886	6.04159922782796e-08	2.25162261071879e-06	8.0051422525426
RRM2	1.69910320873669	9.07558239851371	6.15976134747305	6.05377137735485e-08	2.25162261071879e-06	8.00318601137555
TIMELESS	1.08863841970177	7.19940277982134	6.15894703823842	6.07306584540926e-08	2.25290129325261e-06	8.00009316494963
BMP4	-1.32792481652783	3.13133414596327	-6.14999936674448	6.28913424363896e-08	2.32697967014641e-06	7.96611483866446
MPZL2	-1.88877522415286	8.55028037385373	-6.1440647806439	6.43663104191561e-08	2.37486716279399e-06	7.94358467260361
SMPD2	-1.58024606349894	5.77824658688106	-6.14328849362124	6.45617673154571e-08	2.37486716279399e-06	7.94063792570348
NEBL	-1.7468911532691	7.72934083108219	-6.14279214321484	6.4687048986576e-08	2.37486716279399e-06	7.93875384832853
PSG2	-1.75341103679126	4.7591489388594	-6.14045917395432	6.52791415127683e-08	2.38983355625231e-06	7.92989868113803
LANCL1	-1.18097878828658	8.11626425436808	-6.13986375906467	6.54311129914236e-08	2.38983355625231e-06	7.92763880820136
CHURC1-FNTB	-1.36845568551322	6.77236706675571	-6.12951363862394	6.8129610583772e-08	2.47566625875763e-06	7.88836329485333
FNTB	-1.36845568551322	6.77236706675571	-6.12951363862394	6.8129610583772e-08	2.47566625875763e-06	7.88836329485333
SLC25A15	1.5533094706095	6.20737516414832	6.1269016338359	6.88278794064408e-08	2.49465946583345e-06	7.87845392648919
EFNB2	-1.34293793992473	8.2338484832817	-6.12219743826754	7.01034033956039e-08	2.53442533192046e-06	7.86060968408711
CXCL14	-2.26236897605242	9.23913395871574	-6.11313170740662	7.26280212491779e-08	2.61903280687391e-06	7.82622987071522
TEF	-1.49649490796894	3.73506170737119	-6.10963207070924	7.36265378433213e-08	2.64831860677952e-06	7.81296139916429
HOXC6	2.20727138795089	6.32776221162377	6.10760023942428	7.42124936375518e-08	2.66265431717762e-06	7.80525874930984
SOCS6	-1.09577381809364	5.70462746389808	-6.105594718336	7.47953961432705e-08	2.67680853502163e-06	7.79765642272841
ZNF771	-1.16149452280407	4.92417417937193	-6.10074792874266	7.62229207471448e-08	2.72104336174732e-06	7.7792860940941
YPEL5	-1.19551577769751	10.0655106307871	-6.09712275623479	7.73082716619236e-08	2.75287198940504e-06	7.76554816291013
METTL7A	-1.61302359658799	8.22031641872269	-6.08760826486618	8.02302714217347e-08	2.84370063527386e-06	7.72950117651491
POLD1	1.28522192012919	6.78066579388628	6.08751551750434	8.02592873553503e-08	2.84370063527386e-06	7.72914985499462
EPB41L4A	-1.47446600536175	4.91888427092719	-6.08171662688454	8.20942774543521e-08	2.89491016154639e-06	7.70718649837299
CASQ2	-1.35327800636191	4.08115985496018	-6.08166091972167	8.21121055112046e-08	2.89491016154639e-06	7.70697553081693
RPL39L	1.77205643745593	6.61343353902	6.07666743553661	8.37258697834316e-08	2.94449791555197e-06	7.68806665189871
NDC80	1.33060978928838	6.28212305063645	6.07215807685234	8.52101729636878e-08	2.98929910485945e-06	7.67099417136325
TUBA1A	-1.91101652161782	9.8175593548013	-6.06547712795267	8.74573580951882e-08	3.06057670890747e-06	7.64570555551681
SHC3	-1.42070233790008	3.77298059252414	-6.05100346530177	9.25291512061558e-08	3.23010855119671e-06	7.59094288693791
RAB25	-2.10761413115215	10.369635519638	-6.04670228395327	9.40917815136724e-08	3.27660792094671e-06	7.57467495494699
PTK6	-1.8837154147479	7.04233624448345	-6.04075533049512	9.62954917331237e-08	3.34514999155066e-06	7.55218698015179
MEIS2	-1.73897343231004	7.7860933508043	-6.02942023615409	1.00638456948383e-07	3.47493981336692e-06	7.50933900268001
UTRN	-1.18175678094489	6.45554008667196	-6.02909618409098	1.0076542814662e-07	3.47493981336692e-06	7.50811433609457
EXPH5	-1.39914516628893	7.55764091978215	-6.02318263663246	1.03110575637685e-07	3.54720353186497e-06	7.48576851715437
RNASEH2A	1.13760910042831	8.14984680267873	6.01654866611429	1.05805838852094e-07	3.63113371596753e-06	7.46070679436255
ZNF586	-1.35360023982622	6.82586797668274	-6.00144745888617	1.12204296952004e-07	3.83615404880902e-06	7.40368305815984
TOP2A	1.81180209489815	8.00018126892279	6.00118270966729	1.12319825753417e-07	3.83615404880902e-06	7.40268365401648
EDNRB	-1.54761414857597	5.48101514422304	-5.99961057295737	1.1300829199865e-07	3.84415964395543e-06	7.39674920709118
KRT19	2.64534525391662	10.5057279123695	5.99941244942032	1.13095349885513e-07	3.84415964395543e-06	7.39600136468608
SLC6A10P	1.8533979263494	7.04806494988266	5.99686218722575	1.14221916233597e-07	3.85832459110819e-06	7.38637562544871
SLC6A10PB	1.8533979263494	7.04806494988266	5.99686218722575	1.14221916233597e-07	3.85832459110819e-06	7.38637562544871
CCNG2	-1.44605227601569	7.74270925485938	-5.99662610882916	1.14326763292268e-07	3.85832459110819e-06	7.38548461994087
COL17A1	-2.92339700198357	6.98608169677675	-5.99316779092427	1.15873644241188e-07	3.90126241085024e-06	7.37243326213549
SNX10	1.88279762736256	5.11360614196954	5.98982876278278	1.17386837226766e-07	3.94286568160259e-06	7.35983387652737
TGM1	-3.46732043789935	8.28424347054418	-5.98489518452456	1.1965855501761e-07	4.00969044738254e-06	7.34122088270907
PITX1	-2.38296813240368	8.4649000843151	-5.98310676598862	1.20492761457275e-07	4.02814389361168e-06	7.33447463624711
MCM7	1.28563553111569	8.66780073246664	5.97695208698116	1.23407878445455e-07	4.11591346702589e-06	7.31126192241339
SGK1	-1.62700828950581	11.4153159776087	-5.97331967595812	1.25161012888281e-07	4.16460812907891e-06	7.29756491010128
ZNF43	-1.49373968001164	6.04424078162917	-5.96917720892174	1.27190443713007e-07	4.22224725297757e-06	7.28194716103934
CYP3A43	-1.25508004595427	4.861888933068	-5.96546667760813	1.29035919708158e-07	4.27352528487997e-06	7.2679602098815
WNT16	-1.57397340489725	5.88139885417402	-5.95913965915989	1.32244101514644e-07	4.36959114958152e-06	7.24411543973135
FZD1	-1.15237377047932	6.82720917761232	-5.95076273381547	1.3661354146601e-07	4.50349233677279e-06	7.21255508310292
TRIM29	-1.78159921655686	10.5061401880367	-5.94984016385449	1.37103413062433e-07	4.5091789184978e-06	7.20907996397654
USP46	-1.01055508498188	5.94116794594672	-5.94265396545379	1.40979207374286e-07	4.61542994853923e-06	7.18201586857148
GOLGA4	-1.03354630247447	8.12157244745613	-5.94264572542477	1.40983713236629e-07	4.61542994853923e-06	7.18198484045531
DDIT4	1.79956647128494	10.1447557924565	5.94157659496713	1.41569552928807e-07	4.62395450117812e-06	7.17795908659307
PIK3R2	1.3851294342622	8.77913626514438	5.93998556560562	1.42445837846024e-07	4.6419047342117e-06	7.17196849617718
ARHGEF26	-1.93904313178258	3.80326738509133	-5.93761034623315	1.43764032226695e-07	4.66968410490305e-06	7.16302602165653
LONRF1	-1.23282580663588	6.6237391269838	-5.9372669017579	1.43955633301488e-07	4.66968410490305e-06	7.16173306245595
ELMO2	-1.09090299146825	7.01851551375216	-5.92706922699402	1.49761392109936e-07	4.84694728723911e-06	7.12335089749509
MAFB	-1.49767055092054	9.67303519695585	-5.92146165339816	1.53052089161491e-07	4.94219109728743e-06	7.10225234087258
CEP72	1.62474139567753	5.46702302409222	5.91514612202917	1.56844017749892e-07	5.05315148342508e-06	7.07849633448756
FAM8A1	-1.14251024862766	8.13405729470194	-5.91247713243618	1.58474338977099e-07	5.09412535788828e-06	7.0684588702114
AC012065.7	-1.77052637957021	5.93300086552275	-5.91057759315555	1.59644859213204e-07	5.1201674033887e-06	7.0613158586861
FAM189A2	-1.12062203259578	7.11947993392957	-5.9094316977134	1.60355109547432e-07	5.13136350551783e-06	7.05700713494852
PRC1	1.64758539468112	8.62641835270477	5.90637780468248	1.62263292040425e-07	5.15580952625422e-06	7.04552515326073
ACAT1	-1.09058508954783	9.0188953457152	-5.90588935606566	1.62570570647656e-07	5.15580952625422e-06	7.04368883648201
PRRX1	-1.56672945763998	7.49967080980187	-5.90283489051575	1.64505214541466e-07	5.20554585346359e-06	7.03220651835558
NPY1R	-2.33070899575671	3.80894209933467	-5.89666719299697	1.68481467516426e-07	5.3195215343853e-06	7.00902575633648
ISL1	-1.7613852703048	6.75531236222858	-5.89191157102153	1.71612199437252e-07	5.40635505455538e-06	6.9911565472467
PEBP1	-1.01276572021161	10.1561956658114	-5.89057993366286	1.72499119678494e-07	5.42227321325674e-06	6.98615361799695
UBL3	-1.44579448617524	7.83423815905554	-5.88598884280371	1.75591888370393e-07	5.50730584981578e-06	6.96890731086728
NPEPPS	-1.11273607877555	8.45486863270033	-5.88028011486419	1.79514199357776e-07	5.61686414263696e-06	6.94746763953319
DUOX1	-1.72524106944013	7.88701465478255	-5.87976027425056	1.79875646459728e-07	5.61686414263696e-06	6.94551560516042
BARX2	-1.91108894891671	4.7120178437293	-5.87879897335319	1.80545941212189e-07	5.62543143145348e-06	6.9419059813313
EML1	-1.57230739971914	5.52409938660209	-5.87635448655647	1.82261587190476e-07	5.6664608989109e-06	6.93272780162543
PELI1	-1.80451364307309	9.00138358738175	-5.87298139261384	1.84655493121422e-07	5.72835206608988e-06	6.92006471521629
ECM1	-1.70892425969102	9.48729170942672	-5.86470084587893	1.90665022335479e-07	5.90189245608386e-06	6.88898664162314
ZFYVE21	-1.45161330955608	6.98794155258034	-5.86053152374004	1.93763727191762e-07	5.97566892881519e-06	6.87334306560901
CDK1	1.72378720564503	8.40805760141939	5.86036356479985	1.93889595733657e-07	5.97566892881519e-06	6.87271293554654
BCHE	-1.99335680664416	4.98105453776704	-5.85906062262888	1.94868773945236e-07	5.99284748964051e-06	6.86782486530875
SH3BGRL	-1.67741674081618	8.55557833654066	-5.85528132041516	1.97736738135986e-07	6.06791268992675e-06	6.85364824219504
SYT17	2.01749842232005	5.67385212408278	5.85240886225496	1.99944435684248e-07	6.12243651336593e-06	6.84287496503921
ANO10	-1.25388941954473	7.25848668476397	-5.85040306027765	2.01500488772368e-07	6.14772336273477e-06	6.83535297257254
PLA2G4B	-1.07493761325086	8.83556391883336	-5.85022957789266	2.01635633941048e-07	6.14772336273477e-06	6.83470242632115
SDPR	-1.30555721344473	5.76941561896951	-5.84363848221067	2.06837165711694e-07	6.2928103863635e-06	6.80999020223588
TSPYL1	-1.18562580323203	8.50416513188897	-5.84024132409416	2.09569748900845e-07	6.36232263329746e-06	6.79725609642363
KLF2	-1.18708184163433	8.05774929126231	-5.83500879954772	2.13848685219098e-07	6.47055580330474e-06	6.77764617222654
UBE2E1	-1.05725252073054	10.0435798357378	-5.83477038700537	2.14045694506843e-07	6.47055580330474e-06	6.77675278900898
GMNN	1.38863350518346	8.56200493811432	5.83336887090321	2.15207456069708e-07	6.49186313341489e-06	6.77150120904296
STX17	-1.07097695902322	7.1197431895242	-5.83249442028161	2.15935474535099e-07	6.49806399642289e-06	6.76822475673044
PYGM	-1.61352862240534	4.80732517771636	-5.83202448568888	2.16327721727761e-07	6.49806399642289e-06	6.76646402907651
RPL10A	-1.15842436429536	12.3665786036536	-5.81936743499748	2.2716166177157e-07	6.76627440346011e-06	6.71905597138216
MMP9	1.50100608770098	8.40138751080384	5.81795244119519	2.28405709543392e-07	6.78909690626048e-06	6.71375776611452
MOSPD1	-1.03815231256945	7.8959433445599	-5.80878357641102	2.36631806845938e-07	6.97523799101055e-06	6.67943519459128
CLDN8	-2.00229021939083	5.93539423967676	-5.80789571129378	2.37443774679523e-07	6.98117488678723e-06	6.67611237760265
CROT	-1.52950480282948	8.48388178270523	-5.80748977942944	2.37815923789768e-07	6.98117488678723e-06	6.67459323322149
SMPDL3A	-1.78968240072357	7.82626206789991	-5.79653251195823	2.48082188721004e-07	7.26752935535674e-06	6.63359840558161
VAMP8	-1.3194846618942	10.857772083041	-5.79287343601135	2.51607200514003e-07	7.35562778786616e-06	6.61991341722087
COTL1	1.30695118899301	7.6534795270556	5.77791351351381	2.66541628635827e-07	7.76029397470866e-06	6.5639885440803
RP13-258O15.1	-1.03879341131933	11.2526355667693	-5.76446779103584	2.80710534410583e-07	8.13562375671149e-06	6.51375933870434
RPL26P37	-1.03879341131933	11.2526355667693	-5.76446779103584	2.80710534410583e-07	8.13562375671149e-06	6.51375933870434
DUSP14	-1.48057476847607	8.57311957719796	-5.76406078421177	2.81150849137482e-07	8.13562375671149e-06	6.51223940452978
DAAM1	-1.40512750307062	8.91644378087542	-5.75812441604227	2.87651187733892e-07	8.3068050311446e-06	6.49007401725312
CELSR2	-1.02689546306657	8.45170458828019	-5.75537088359831	2.90716547098878e-07	8.3613374517831e-06	6.47979502561325
CD24	-1.47815320983651	11.6992009330913	-5.74409591514165	3.03608839189897e-07	8.71449371153546e-06	6.43772014736479
DYNLT3	-1.40692224936624	10.0846725846213	-5.74159016979335	3.06549902049776e-07	8.78117138774841e-06	6.42837268425751
PLOD2	1.90852212701356	8.13803468929608	5.72948338153497	3.21161540258298e-07	9.18121360963762e-06	6.38322609275941
ASPM	1.80838997082804	7.83422279520194	5.72543778853252	3.26195979034743e-07	9.30641058258157e-06	6.36814615212036
TSG101	-1.0993966723889	9.58524051158279	-5.72414476745915	3.27821438060525e-07	9.33404206806402e-06	6.36332707615344
NLRX1	-1.23065994441291	7.77516599059845	-5.72261291786117	3.29757492236823e-07	9.37038889940156e-06	6.35761830175635
ETFDH	-1.16790221334513	6.40692225591795	-5.71855505202769	3.34940886157064e-07	9.49868285532847e-06	6.34249794042155
CLEC10A	-1.19860059217728	5.79598710502966	-5.70225672462714	3.5658359661609e-07	1.00923102404809e-05	6.28179921637867
HOMER2	-1.38774922297014	7.39783054206303	-5.70068221863676	3.5874620359733e-07	1.01333321286498e-05	6.2759381100561
CD4	-1.2275600666647	6.17499132684143	-5.69943308559087	3.60471122097923e-07	1.01618525848557e-05	6.27128854807221
OVOL1	-2.26732079540616	6.05403427906225	-5.69722255614041	3.63543734306298e-07	1.02281769842057e-05	6.26306118867253
LDOC1	-1.459696185118	7.40929569498468	-5.69580549225738	3.65527036674198e-07	1.02636524447965e-05	6.25778752459451
AQP1	-1.41119864547494	7.92972369607968	-5.69395448466815	3.68133792741911e-07	1.03164594226372e-05	6.25089950887108
RPL29P7	-1.25765651845735	6.61571723264059	-5.68967890156398	3.74225485149961e-07	1.04665269547454e-05	6.23499165472666
MALL	-1.86145700405832	10.2754018143304	-5.68669514365103	3.7853553581789e-07	1.05662728740679e-05	6.22389231656023
MYL2	-1.29098738630574	5.29460124953278	-5.68564165084145	3.80068997109548e-07	1.05882751194754e-05	6.21997382457502
TSPAN1	2.31576049848116	7.73618226606334	5.68493101823178	3.8110685708011e-07	1.05964113999887e-05	6.2173307321663
TMEM45A	-2.08405230765666	10.3444311000665	-5.68281276614105	3.84217150693137e-07	1.06620259317345e-05	6.20945279557366
ACOX3	-1.2598488115394	6.71624862176433	-5.68084650651561	3.87126708650042e-07	1.07009655184821e-05	6.20214091825375
IL1R2	-2.05671356828164	6.9703343058852	-5.67149810851184	4.01260462558176e-07	1.10486601783461e-05	6.16738768910401
BNIP3	-2.12484517742597	8.20962674380797	-5.66718735490785	4.07948435396256e-07	1.11894427994402e-05	6.15136801941234
AIM2	2.04959460706626	7.41441874935216	5.65112893135636	4.33845882646204e-07	1.18768445098984e-05	6.09172404602795
HBP1	-1.19322030488796	8.34787917998229	-5.65014164115648	4.35490043377113e-07	1.1898927954427e-05	6.08805874733156
CCND1	-1.42639672843202	7.11631051635525	-5.64600047370943	4.42453750302033e-07	1.20566667284698e-05	6.07268686207556
SEPT10	-1.31095740040348	8.49120411094853	-5.6457017523195	4.42960306324694e-07	1.20566667284698e-05	6.07157815077401
TPD52L1	-1.53091728655045	9.80207708892372	-5.64347271275639	4.4675832235252e-07	1.21367920535078e-05	6.0633055861083
SCN7A	-1.26521789687834	3.98952204152791	-5.6421580173609	4.49013466649432e-07	1.21747773552579e-05	6.05842686742182
KIAA1614	-1.43281537493853	4.61645532563023	-5.64064246248257	4.51627106284702e-07	1.22223198592249e-05	6.05280320930311
ECM2	-1.26900364578198	6.74649954291408	-5.63999351923048	4.52750826066084e-07	1.22294367618763e-05	6.0503953649679
SMC4	1.3452038913532	8.60187124084091	5.63894124667562	4.54578828995206e-07	1.22555142359846e-05	6.04649118502014
COBLL1	-1.18795314764012	7.20368252588014	-5.63774912527105	4.56658584911291e-07	1.22703990839575e-05	6.04206840306025
PROS1	-1.79826834196632	7.18845601930122	-5.63752204321224	4.57055812848657e-07	1.22703990839575e-05	6.04122595899533
CDCA3	1.52452776694754	6.38100095332895	5.63714175017189	4.57721812675778e-07	1.22703990839575e-05	6.03981514603653
TMEM246	-1.02127282744089	7.61489086589882	-5.63533234600197	4.60903739199037e-07	1.23324299934838e-05	6.03310301052602
ACOT9	1.29599041643483	7.84544424552089	5.63360759582198	4.63957130348217e-07	1.23906301485501e-05	6.02670552322945
YEATS2	1.04295524672547	7.47105891584464	5.63312051026317	4.64823048224745e-07	1.23906301485501e-05	6.02489892224886
PAQR4	1.17064877524012	7.50255730959081	5.63063878029061	4.69259795473148e-07	1.24854741087687e-05	6.0156949299305
CDC45	2.07682708031083	5.55186393196755	5.62924398567149	4.71771690085509e-07	1.25288451826821e-05	6.01052260394941
UPP1	-1.96069167187779	8.51063375599885	-5.62562046817473	4.78359531571325e-07	1.26800974338906e-05	5.9970873398331
Igk	-1.46954127698985	6.52718357198181	-5.6194810924119	4.89729373878543e-07	1.29573090206077e-05	5.97432989717761
CEACAM7	-2.48676865350438	7.53548355772967	-5.61759005125266	4.93284953579849e-07	1.30271238298559e-05	5.96732173659579
NBEAL2	-1.1929679970775	7.38458642534307	-5.6089105320775	5.09934130107775e-07	1.34418258266628e-05	5.93516502460111
RAD51AP1	1.52667000413952	6.24225307428091	5.60705452284625	5.13565721786811e-07	1.35124847687908e-05	5.92829071560007
EGR1	-1.51407180217251	9.66326375537995	-5.60566897268991	5.16293417760121e-07	1.35591439547797e-05	5.92315936167529
IFNA10	-1.25304993666852	5.22266956048058	-5.60116113347714	5.25267233999528e-07	1.37693669015965e-05	5.90646742455186
CAPN7	-1.0814062816063	6.94448054647911	-5.59983610924448	5.27934140655759e-07	1.3813790553291e-05	5.90156183328577
ARHGEF10L	-1.06351807968383	7.73154385219449	-5.59432565392066	5.39169301216125e-07	1.40559952874839e-05	5.88116457215248
DHRS1	-1.36522775873994	9.08167383584076	-5.59173276213492	5.44537246778183e-07	1.41474433532082e-05	5.87156902053384
HLA-DQB2	-1.89703262287203	7.12729389954444	-5.59166962949789	5.44668603195727e-07	1.41474433532082e-05	5.8713354021401
DSG3	-2.55103212889397	11.5882341354119	-5.59030745375654	5.47510434367538e-07	1.41953070282737e-05	5.86629495789391
ZNF91	-1.93253383194629	7.96098203515868	-5.58970528182928	5.4877137296264e-07	1.42020831822462e-05	5.86406687089184
DNM3	-1.31355158059483	5.63631055705652	-5.58483346881202	5.59078848891585e-07	1.44425314273666e-05	5.84604353516745
SLC6A4	-1.37795992129683	5.81249332327735	-5.57161769054524	5.88012184404309e-07	1.51349223116239e-05	5.79717664594755
DPYS	-1.64456685963291	3.61403764321337	-5.56810723930452	5.9594289504562e-07	1.52956877602876e-05	5.78420252372189
TACC2	-1.1257496716063	8.25674620645499	-5.56790137163786	5.9641124853599e-07	1.52956877602876e-05	5.7834417473251
BDKRB2	-1.10726210157815	8.02530054430661	-5.56285349872259	6.08009616875907e-07	1.55650461920232e-05	5.76479032629878
DDN	-1.52462098939102	4.52366082305912	-5.55803438541836	6.19289960314137e-07	1.58253089139267e-05	5.74698919592254
CUL3	-1.03685560970387	8.48455791373473	-5.55690126659641	6.21972156322373e-07	1.58653148959215e-05	5.74280433079721
MTHFD2	1.33843855680497	8.83953699358939	5.5521791490572	6.33273821322233e-07	1.61093039452587e-05	5.725367425531
CENPI	1.26874745017819	5.41420109022534	5.55170623697787	6.34416766733525e-07	1.61093039452587e-05	5.72362141120248
ELL2P3	-1.14324983013291	3.34400513139897	-5.55116706554745	6.35722332927304e-07	1.61093039452587e-05	5.7216308224505
ACSL1	-1.14667304914312	8.35667546941889	-5.54857480120418	6.42036430965022e-07	1.62314121194858e-05	5.71206120528152
C5orf66	-1.18741113029316	7.4390811748211	-5.5458752938947	6.48677523412457e-07	1.63122305356534e-05	5.70209721899576
PERP	-1.71719254140747	11.368475238985	-5.53682695707897	6.71435669579964e-07	1.68249700059826e-05	5.66871087302691
CYP2C9	-1.37735232062093	6.46432799396615	-5.53549321827103	6.74856210825811e-07	1.68751493232887e-05	5.6637911653923
MAF	-1.4112395730971	7.10817904459522	-5.53500025740503	6.76124818020208e-07	1.68751493232887e-05	5.66197289806779
CYP39A1	-1.81446321351019	4.0342964081922	-5.53466018546053	6.77001345317747e-07	1.68751493232887e-05	5.66071858628361
HMGCS1	-1.46397922893876	8.35120806937651	-5.53373289937698	6.79397103577198e-07	1.69052084897107e-05	5.657298537364
GINS4	1.22376968879816	6.36983037171498	5.53243936963968	6.8275307626819e-07	1.69590134748574e-05	5.6525280063199
PLAGL1	-1.50883460265995	6.89359970346244	-5.52859211445074	6.92831474979015e-07	1.7149389540944e-05	5.63834148942186
AHNAK2	-1.49828330040992	9.84933967439857	-5.52783013717912	6.94844920490303e-07	1.71693158788282e-05	5.63553212567782
DUSP22	-1.16636355258603	8.99184115122029	-5.52214802276424	7.10042448882321e-07	1.75143804057639e-05	5.61458649262262
ZNF426	-1.40552432716397	5.97081409380834	-5.51981199017989	7.16385160847818e-07	1.76402086054173e-05	5.60597735548911
ABHD6	-1.04550042171118	6.00537438900379	-5.51229180281039	7.37185690906736e-07	1.81077544304891e-05	5.57827079620944
NMRK1	-1.23186740221283	8.37355994690114	-5.51202960021826	7.37921580465456e-07	1.81077544304891e-05	5.57730498873406
CST6	-2.53799705049925	7.23549202720972	-5.51156697913063	7.39221725824467e-07	1.81083832422656e-05	5.57560098852695
DIO2	-1.17630225810898	7.08901538560605	-5.50839379535194	7.48200714997494e-07	1.82809412354953e-05	5.56391427409034
RAB5A	-1.14374220916999	9.54712597809533	-5.50816957571145	7.48839231352638e-07	1.82809412354953e-05	5.56308856533416
KRT6B	-2.53019107252018	12.2202017507139	-5.50623211168913	7.54379035730384e-07	1.83344628952892e-05	5.55595414200128
MN1	-1.20609034943747	6.58111144251293	-5.50604961526965	7.54902927487624e-07	1.83344628952892e-05	5.55528216858427
MARCKSL1	1.45975215949635	8.86409294066702	5.50346524493787	7.62360507673544e-07	1.8421119205826e-05	5.5457669979018
KLK7	-3.13300819964268	7.07711966921757	-5.50266782448777	7.64676217236952e-07	1.84457040653695e-05	5.54283134111579
FUT3	-1.30088258034361	7.45230042710006	-5.497706784861	7.79239725520727e-07	1.87651491867771e-05	5.52457071470806
AGRN	1.05345030062723	7.6777303069823	5.49641852429768	7.83066040620154e-07	1.8825384611051e-05	5.51982976627866
ARL4D	-1.05212123028954	7.73724073868088	-5.48763330370015	8.09658002019721e-07	1.94317920484733e-05	5.48750894067333
SLC8B1	1.61731912761675	6.25851790253318	5.48691730338372	8.11864102239433e-07	1.94518805474163e-05	5.48487553107118
BCAP29	-1.04238069159067	6.44714808753863	-5.48336562480976	8.22895273317349e-07	1.96829899718736e-05	5.47181434134354
CD1E	-1.42504012528397	4.88263722165661	-5.48160091389591	8.28431130021537e-07	1.97820999921782e-05	5.46532571673398
SIRT6	-1.11716802121757	7.53553832710812	-5.48099346807379	8.30345156770243e-07	1.97945368915967e-05	5.46309237413682
GFRA3	-1.35806601367241	4.04709214986331	-5.48044184095875	8.32087079778054e-07	1.98028362302958e-05	5.46106432668276
MIR8071-1	3.53901255163987	11.4447676333212	5.47944269175326	8.35251363246451e-07	1.98117719015118e-05	5.45739114522257
MIR8071-2	3.53901255163987	11.4447676333212	5.47944269175326	8.35251363246451e-07	1.98117719015118e-05	5.45739114522257
TGFBR3	-1.60547399995992	6.6377284923023	-5.47849236939953	8.38272022292935e-07	1.98279150181133e-05	5.45389767349617
FXYD1	-2.02384717925013	6.22970561402609	-5.4783507661888	8.38723038139503e-07	1.98279150181133e-05	5.45337714446099
MCM4	1.1892538623925	7.62351519730244	5.47054925309301	8.63944637905641e-07	2.02222823976332e-05	5.4247059667888
NAT6	-1.31699725607947	5.23234922306764	-5.46877150579355	8.69795741646886e-07	2.03257531205904e-05	5.41817451690578
GUSB	1.12470658620693	8.89420049719292	5.46750260921699	8.73995943628916e-07	2.039036841885e-05	5.41351302140522
TSPAN15	1.49802816151368	5.95969033504365	5.46674009040085	8.76529586673572e-07	2.0415954700751e-05	5.41071196043054
FAM162A	-1.51520487028792	10.7078570834428	-5.46556338599786	8.8045367322649e-07	2.047379016236e-05	5.40638967403937
HLF	-1.78250481265565	5.78375517032111	-5.46496829445018	8.82444780669569e-07	2.04865611826033e-05	5.4042038946674
ATP10B	-1.48080739095186	7.25063693877442	-5.46188768358137	8.92823340310057e-07	2.06599902591617e-05	5.3928900468967
CDC25A	1.11441886631685	5.54885938483395	5.45858983846421	9.04067149079706e-07	2.08861561855682e-05	5.3807807623242
FGFBP1	-2.46163253763523	10.4170968271465	-5.45700522509618	9.09519336796333e-07	2.09780044435102e-05	5.37496313138664
WISP2	-2.92200820488247	6.02815810876708	-5.45500298508784	9.16454831697634e-07	2.10958417772467e-05	5.36761307141419
ZNF816	-1.09779280453424	6.17872288053772	-5.45291554146455	9.23740974007379e-07	2.11685673527368e-05	5.35995120482978
ZNF816-ZNF321P	-1.09779280453424	6.17872288053772	-5.45291554146455	9.23740974007379e-07	2.11685673527368e-05	5.35995120482978
DUSP2	-1.76046260888755	6.01304285109376	-5.45041062220314	9.32559709719569e-07	2.13062919006041e-05	5.35075832032489
ESRRB	-1.165641198885	2.58502054375446	-5.45035679784645	9.32750109950431e-07	2.13062919006041e-05	5.35056080423806
IGHG2	3.06105388520144	9.38376327662546	5.44867878034658	9.38705248778136e-07	2.13735964337176e-05	5.3444034126454
ISOC1	-1.10417917865501	8.1471992560278	-5.44700590859607	9.44679430275176e-07	2.14752085525595e-05	5.33826554176096
PAQR5	-1.800680612958	4.16103128999828	-5.44060992167748	9.67868438041595e-07	2.19073396148116e-05	5.31480415806956
KRT36	-1.69126767554189	2.66075125222789	-5.43846735197812	9.75761205247877e-07	2.20407236950109e-05	5.30694700251861
KRT7	2.67416220480399	6.16054706089578	5.43793520337565	9.77731341416924e-07	2.20501696807169e-05	5.3049956891783
SLC9A1	1.79447487783568	6.28322438738119	5.43335531563822	9.94850020866938e-07	2.23863246916228e-05	5.2882045785563
SERPINB13	-2.43821905511295	9.50809185631056	-5.43310659666461	9.95788091575562e-07	2.23863246916228e-05	5.28729284533206
ZNF254	-1.73135523344366	3.77162977670258	-5.4281105347285	1.01481700208101e-06	2.27780726154298e-05	5.26898171583859
SCNN1G	-1.56130254718947	5.09622619369049	-5.42745610569427	1.01733597828313e-06	2.27985955511777e-05	5.2665835859844
KRT3	-1.16804522645148	4.98749863445051	-5.42683971273483	1.0197141841329e-06	2.28159041388351e-05	5.26432492825876
MAP3K1	-1.66695831512414	5.20637531736371	-5.4202506759192	1.04548126023832e-06	2.3318991751124e-05	5.24018611251053
MIPEP	-1.02629021378291	6.4670779609804	-5.41541910299954	1.06478233879019e-06	2.36751603592036e-05	5.22249212756412
WARS	1.37447428055858	8.91767649589493	5.40482090530142	1.10835812327507e-06	2.46055503367067e-05	5.18369888280285
PGM5	-1.3270331499581	3.79816666689605	-5.40025894874763	1.1276518136234e-06	2.49948158626541e-05	5.16700855029452
KIF20A	1.75025080118665	7.40055704506187	5.39766095199887	1.13878690571136e-06	2.52023120815375e-05	5.15750572463792
RIBC2	2.00215987460326	4.51279367073212	5.39561493465228	1.14763238837554e-06	2.5358570721679e-05	5.15002301864599
IDO1	2.07806726074907	7.59853507356419	5.39496244277995	1.15046749634116e-06	2.53817425279739e-05	5.14763692884024
CRISP2	-1.88717042628897	3.91195815035607	-5.3929070140352	1.15944361272952e-06	2.55401160459862e-05	5.14012111104428
JMJD7	-2.11138255807029	6.41144403772957	-5.39070029908669	1.16915720736431e-06	2.57142191985017e-05	5.13205321308635
TUBA4A	-1.21414674857706	10.3528288315803	-5.38612658067088	1.18954595790895e-06	2.60922060551054e-05	5.11533505249757
SH3BP5	-1.3728635527858	8.10823907440353	-5.38602201701372	1.19001615454028e-06	2.60922060551054e-05	5.11495290227042
VAC14	1.14135260988422	4.96324171852852	5.38232086933345	1.20677774697559e-06	2.63783049677371e-05	5.10142793508641
DOCK9	-1.2807190555953	6.05868656026912	-5.38117953347847	1.21199333917898e-06	2.64516149970122e-05	5.09725784872487
LAMTOR3	-1.09426517891187	8.72608407524591	-5.37722133402162	1.23025384615077e-06	2.67679121686219e-05	5.08279821514996
RBP3	-1.43428920775594	4.11495185962413	-5.37401097809274	1.24526311254061e-06	2.70530555091391e-05	5.07107325346633
STIL	1.0094536678961	6.77036084157873	5.36921241785026	1.26803453653822e-06	2.75057018246337e-05	5.0535523840226
DSP	-1.35271841256472	12.1505712163068	-5.36475362911895	1.28956094259341e-06	2.79300028542182e-05	5.03727704698146
LOC101927458	-1.67593067390581	7.42648358266076	-5.35994672187971	1.31317125471824e-06	2.8354919737138e-05	5.01973635563962
LPHN2	-1.67593067390581	7.42648358266076	-5.35994672187971	1.31317125471824e-06	2.8354919737138e-05	5.01973635563962
RHOD	-1.15156958031311	9.30664622062134	-5.35855970631121	1.3200627174259e-06	2.8417350135132e-05	5.01467608475784
AKR1B10	-3.10004560446627	10.3612761153742	-5.3534925462168	1.3455432645674e-06	2.89220555264352e-05	4.99619342041767
OSBPL1A	-1.16887872111602	7.64892289243242	-5.3502360761302	1.36217366144687e-06	2.91472340087908e-05	4.98431858714599
SNRK	-1.25905473400729	8.37077432727566	-5.34800089593496	1.37370543306757e-06	2.93120728790651e-05	4.97616940680144
SERPINB2	-2.64055848209587	8.61894367016406	-5.34451191721896	1.39189823375065e-06	2.95606728028838e-05	4.96345145537037
FBXO3	-1.24104013005304	7.25198618243326	-5.34249371663429	1.40252995907429e-06	2.97420084455634e-05	4.95609610073543
DIAPH2	-1.38076417778218	6.47267741174474	-5.33788728325896	1.42709674863977e-06	3.02178697536124e-05	4.93931160958138
MMP7	2.14031409057573	7.70377302953923	5.33445113046769	1.44569769832599e-06	3.05661799074637e-05	4.92679464097814
OMD	-1.45080395406466	4.62379953559735	-5.33048035599607	1.46749016180565e-06	3.09616907905642e-05	4.91233377936048
MDK	1.94419137021051	7.43972225376737	5.33025029690711	1.46876264026184e-06	3.09616907905642e-05	4.911496062738
LOC440434	-1.06728163206968	8.84929613639165	-5.32699386333413	1.48689122261098e-06	3.12974081346028e-05	4.8996397655234
GABBR1	1.35107584366861	7.91320154967921	5.32593406213226	1.49283851802367e-06	3.1376108970533e-05	4.89578171238649
RPL18AP16	-1.04645100428639	7.78025087569459	-5.3253011182307	1.49640157811525e-06	3.14045400618338e-05	4.89347770291079
CCNB2	1.44965171234053	8.59377259206047	5.32396356119722	1.50395871212591e-06	3.15165861089749e-05	4.88860912063686
KCTD17	-1.30138906187275	4.70391200836012	-5.32251707731773	1.51217356652582e-06	3.16420648500719e-05	4.88334454912826
SMA5	1.88622511735428	4.05490293237925	5.3200702545579	1.52617020693057e-06	3.18879798530435e-05	4.87444035008211
CLDN4	-1.59918490622053	8.1247538931883	-5.31853337520807	1.5350267977893e-06	3.20259335433045e-05	4.86884826660669
CMAS	-1.21294070442605	6.85340947533385	-5.31726992807687	1.54234555518141e-06	3.21314452316972e-05	4.86425152818629
IPO9	1.05100515634926	8.53350369073609	5.31537408906726	1.55339205009822e-06	3.22932726412364e-05	4.85735472715958
CKS1B	1.09207004591233	9.71566395558139	5.31515745842274	1.55465924032979e-06	3.22932726412364e-05	4.85656671116229
S100A9	-2.13234014367207	13.4042862437514	-5.31386695827715	1.56222918972732e-06	3.23559071831572e-05	4.85187262565416
OCM2	-1.431086825314	3.86534597082364	-5.30924608247179	1.58963354170908e-06	3.26380250875761e-05	4.83506795398029
SCUBE2	-1.95272923822347	6.42176818835143	-5.30586672929358	1.60997400209215e-06	3.29854252313925e-05	4.82278165554418
SLC11A2	-1.02658484989943	7.80409936883735	-5.30566490427533	1.61119686870681e-06	3.29854252313925e-05	4.82204797086998
ASF1B	1.17812804391865	8.13677590722267	5.30072266777598	1.64142903742109e-06	3.35560054153653e-05	4.80408485549674
PKP1	-2.30271684493954	9.54573649647989	-5.29721807700407	1.66320461316273e-06	3.39523148618047e-05	4.79135070721363
KIFC1	1.4918156020821	7.32689339434812	5.29178968007684	1.69749608936661e-06	3.45530436070498e-05	4.77163233690093
ECHDC2	-1.12964050380475	8.7952468077044	-5.2864985768172	1.73158954989896e-06	3.51966013232682e-05	4.75241977110336
RYR1	1.87814877116981	6.40355667971309	5.28518086549533	1.74018454752259e-06	3.53207743588586e-05	4.74763611086562
FEN1	1.03286521686252	7.98581582025974	5.28409174460886	1.74732020279648e-06	3.54150148949107e-05	4.74368262680533
NCAPG2	1.21477525730586	7.44654555144022	5.28106478956227	1.76730363383836e-06	3.57690171361473e-05	4.73269641432233
ATP6V1D	-1.10660769850667	9.4309844683223	-5.27866732010378	1.78329075673348e-06	3.6041244767666e-05	4.72399653078876
DKK4	-1.72679370648308	4.20068313610378	-5.27296372283657	1.82189841022868e-06	3.67170675355023e-05	4.7033052700993
ARL4A	-1.23711607233057	8.27964933991449	-5.26576377256219	1.87181092867342e-06	3.76695321169858e-05	4.67719735303765
HSPB1	-1.27791681653542	13.2634232377476	-5.26506130031623	1.87675213968489e-06	3.77155507788443e-05	4.67465080488803
SLC9A3R1	-1.03794253429333	9.43705447475143	-5.26215828982542	1.89730845455844e-06	3.80748001728338e-05	4.66412836506977
PLXNB1	-1.04772768906843	6.86623207029115	-5.26005331503717	1.91235223040918e-06	3.83225676863943e-05	4.65649987779239
EMCN	-1.81474219322957	5.67860523966768	-5.25614887097607	1.94056773362259e-06	3.87857922563152e-05	4.64235305280172
SLCO1B1	-1.62817178197342	4.07168271707735	-5.25609944453462	1.9409275263401e-06	3.87857922563152e-05	4.64217399276399
USP18	1.65122786545124	5.96692569398727	5.25207123059266	1.970472001461e-06	3.92657309912452e-05	4.62758284644442
ASPA	-1.54250629895871	4.52461734821046	-5.25043082016474	1.98262976319161e-06	3.94526662120817e-05	4.6216420798606
NDN	-1.51710218635042	7.4284944590737	-5.24965477025028	1.98840707199215e-06	3.94723113798894e-05	4.6188318456206
HJURP	1.2886471996522	7.0416658898916	5.24951112161831	1.98947828000979e-06	3.94723113798894e-05	4.61831168169314
KRT18	1.15793922908695	10.6745628279895	5.24766956275209	2.00326143040922e-06	3.96411398374013e-05	4.6116437087651
MCM3	1.12923081327689	9.35459828963829	5.24721558905386	2.00667360256018e-06	3.96534333034422e-05	4.61000008046553
SGMS1	-1.11041791617733	6.60408584544075	-5.24649941968673	2.01206812465575e-06	3.97048109932068e-05	4.60740727071216
CNPY3	1.48967395938063	6.19168010020332	5.24461642618859	2.02631986042377e-06	3.99305860983369e-05	4.60059073512046
SP3P	-1.47690580947205	3.87658010368049	-5.2407500716353	2.05589493035307e-06	4.04013211209632e-05	4.58659718500185
MCM10	1.68951529224666	6.17315667098407	5.2371588826443	2.08374525532613e-06	4.07794112777874e-05	4.57360299345793
BC069776	-1.12107017329584	6.04162038365619	-5.23142954896382	2.12894729107126e-06	4.16067167971671e-05	4.55287913080288
CLCA2	-2.37266721276819	9.58846397466763	-5.2299117115727	2.14108308694148e-06	4.17274901473682e-05	4.54739030707915
KLF8	-1.68210395194852	4.69343062596494	-5.22955590271241	2.14393776798837e-06	4.17274901473682e-05	4.54610371270052
GULP1	-1.62518621967007	6.4093168069235	-5.22683420836544	2.16589829543244e-06	4.186814011089e-05	4.53626323175318
KCNAB1	-1.1724593581471	4.85028655080168	-5.22511733107256	2.17986488195032e-06	4.20808698950409e-05	4.53005672761783
WDHD1	1.00079917546491	4.96012253674251	5.217903297712	2.23952437112367e-06	4.31153960229337e-05	4.50398640538121
TIAM1	-1.22903637980123	8.29445169862388	-5.21473287899475	2.26624861058776e-06	4.3570852854169e-05	4.49253332786011
DLGAP5	1.79630859475606	7.28070023422885	5.21242002327484	2.28594180297383e-06	4.38900826170975e-05	4.48417983719202
SPON1	-1.39564572368351	6.44231022734639	-5.21007550214693	2.30607632511181e-06	4.42169128572045e-05	4.47571340711458
MYL3	-1.37336307250758	4.89358521747834	-5.20745657164745	2.32877365479071e-06	4.45919354275827e-05	4.46625774515126
KRT8	1.51439530258992	9.08652556798653	5.20517564446669	2.34872047190242e-06	4.49133519041583e-05	4.45802391208168
LYN	1.21599127349324	7.79571023702711	5.20075255933937	2.38788040054503e-06	4.56008128104083e-05	4.44206108058777
ORC6	1.07157509247564	7.62761772902204	5.19913321397405	2.40237725505247e-06	4.58160752211885e-05	4.43621818133416
KIF23	1.45368088015065	4.78293238540456	5.19813420607715	2.41136378225626e-06	4.59258131612559e-05	4.4326139197811
DHFR	1.12069904869987	6.66882096115014	5.19761074163023	2.4160857672764e-06	4.59541453567109e-05	4.43072544843403
TOPBP1	1.2373683492584	8.48982003346195	5.19445188882657	2.44477418259305e-06	4.63138021150428e-05	4.41933097953341
GTSE1	1.00001893345882	7.3767892625431	5.19085499289425	2.47784872486323e-06	4.68122993948535e-05	4.40635963313353
WRAP73	1.17390952437227	6.11390268393602	5.19051768967067	2.48097279309717e-06	4.68122993948535e-05	4.40514340520795
DSC1	-2.39513999686038	5.17749258339955	-5.18961032600014	2.48939593216071e-06	4.68907288397059e-05	4.40187183678249
TMED3	-1.04043815653866	9.22069878109943	-5.18935942448047	2.49173003054462e-06	4.68907288397059e-05	4.40096723085807
APOL2	1.11537920772976	6.70480628939314	5.18828933092821	2.50170912257568e-06	4.70162476369779e-05	4.39710927911506
MNAT1	1.43266922020399	6.46508231126413	5.18783399872479	2.50596719942471e-06	4.70340580837863e-05	4.39546778607736
CACNA2D3	-1.84027149589164	4.97677173720608	-5.18567067800927	2.52629519398254e-06	4.73530370924854e-05	4.38766966942483
LEPREL4	1.68476325079931	4.76219928153686	5.18342405834021	2.54757747328239e-06	4.75637066233852e-05	4.37957260100837
TRPC6	-1.10626567006505	5.09075003852564	-5.18130328222897	2.56782927430017e-06	4.78788954452189e-05	4.37193031840888
CLSTN3	1.53883905166637	5.47841123367827	5.17877298119529	2.59219881172345e-06	4.82390941473703e-05	4.36281386685992
PODXL2	1.95674099105507	3.83811272639794	5.17579739242938	2.6211478828579e-06	4.86813975420197e-05	4.35209526715896
TBC1D3P1-DHX40P1	-1.00213805186126	6.44891328219949	-5.17508489225618	2.6281267054967e-06	4.87472901197091e-05	4.34952906562367
ZNF729	-1.92829564991948	5.40064649933897	-5.17299927626091	2.64866010196393e-06	4.90640974298612e-05	4.34201811253907
EXO1	1.25835932188033	6.34606317706261	5.16953062600591	2.68315948606927e-06	4.96384504922815e-05	4.32952899942027
GMPS	1.2297904086565	9.00025482332111	5.1632721171473	2.7465276460056e-06	5.05474932570564e-05	4.3070029707824
SNURF	-1.15691387297556	8.12640888337987	-5.16149592051534	2.76477820805973e-06	5.08175534024743e-05	4.30061188670678
ELOVL6	-1.42809416272621	6.45691532343087	-5.16029189066073	2.77721742492775e-06	5.09798655714159e-05	4.2962800474616
JUN	-1.32415906102359	9.10803257657529	-5.1593262960256	2.78723301241159e-06	5.09798655714159e-05	4.2928063287637
CENPE	1.91180715296325	6.24258980902483	5.15891119703879	2.79154950834471e-06	5.09798655714159e-05	4.29131309082325
MKI67	1.01064069012695	7.62433786412062	5.15003227013133	2.88546779153994e-06	5.24926074035845e-05	4.25938401681799
PCNA	1.27648210245508	9.38084827764189	5.14825739158815	2.90461078196942e-06	5.27350386203089e-05	4.25300402094788
AGO4	-1.03382476238051	5.78866035799361	-5.14760031772626	2.91172926622607e-06	5.27350386203089e-05	4.25064231339102
EPHB6	-1.15320392718818	6.98510225021538	-5.144107387421	2.94985901298347e-06	5.32738262200971e-05	4.23808971030594
CSTA	-2.33518756055835	12.7955924348957	-5.14401191923595	2.95090802612728e-06	5.32738262200971e-05	4.23774667118873
ABCA8	-2.28220662800444	5.56147778423756	-5.14008858088534	2.99433647671398e-06	5.38767896704405e-05	4.22365135955475
PER2	-1.20793424029845	7.75227904059434	-5.13993325296779	2.99606870112667e-06	5.38767896704405e-05	4.22309340178224
ABI3BP	-1.86584672891229	4.37429944306328	-5.1396280696335	2.99947498798694e-06	5.38767896704405e-05	4.2219971633035
TRAF4	1.16811651766746	6.42431772300377	5.12961976218588	3.11331484633484e-06	5.58509814857643e-05	4.18606075515994
MAOB	-2.54130557320374	7.07908254630465	-5.12833232944631	3.1282634538658e-06	5.59777923835332e-05	4.18144001340713
IER3	-1.40256619283686	11.473232635687	-5.12594970817085	3.15611468161537e-06	5.64051288004921e-05	4.17288971492496
SNRPN	-1.12629205649135	7.58390977028261	-5.12472696811258	3.17050210178985e-06	5.65910726912439e-05	4.16850238267318
HPSE2	-1.95318128694064	3.14107204392476	-5.12315006287	3.18915196024421e-06	5.66425811763749e-05	4.16284487128699
CIRBP	-1.09209788141365	9.4207020321983	-5.11932082958427	3.23488947585093e-06	5.73083661756734e-05	4.14910946012348
TYRO3	-1.12899827829243	6.53085428406974	-5.11865220046248	3.2429415821539e-06	5.73794694884714e-05	4.14671150997402
POLE	1.00497614343529	7.11292256637883	5.11533010675046	3.28324136627974e-06	5.8020265338436e-05	4.13479908679342
FYCO1	-1.11828934507976	7.39444320388897	-5.11159140983499	3.32918325749802e-06	5.86134271654669e-05	4.12139644479221
ZNF117	-1.32195027558129	6.4692625556762	-5.11085949561326	3.33825078042499e-06	5.8672425085239e-05	4.11877309948403
DSCC1	1.10087954613832	5.2340216792326	5.11065461452885	3.34079334839234e-06	5.8672425085239e-05	4.11803878612053
NR0B1	-1.15195127589411	4.62107741781262	-5.10785109608715	3.375776564585e-06	5.92136215180539e-05	4.10799187621475
LLGL1	-1.08284447209447	4.58938109231106	-5.1069749439036	3.38678307042994e-06	5.93334326321437e-05	4.10485247482252
RAI2	-1.78972943517841	5.85029517804485	-5.1059719638863	3.39942609158372e-06	5.94815836320461e-05	4.10125888922891
CFB	1.5390200054883	6.76299549733485	5.10290650280638	3.438355599548e-06	6.0088753208337e-05	4.09027735384901
PGBD5	-1.76759372345219	5.94088504279096	-5.09875227677953	3.49181109935563e-06	6.09479755523892e-05	4.0753996572752
MSMO1	-1.47595475328062	9.33661027806067	-5.09813411287841	3.49983490356763e-06	6.10130727728697e-05	4.07318621272762
IFI6	1.74863584359075	7.95245113070565	5.09703762569208	3.51411193051519e-06	6.11868900842644e-05	4.0692603095407
OR2F1	-1.3019758612128	5.10033435599527	-5.09597501898541	3.52800236375149e-06	6.1353558854567e-05	4.06545603314234
TTK	1.44820970180972	6.93149663304506	5.09487331484783	3.54246079779186e-06	6.14545580159056e-05	4.06151211526362
SLC31A2	-1.23257146639949	7.21867656416264	-5.09327302016389	3.56356626348592e-06	6.17453042336683e-05	4.05578392963689
ITGA3	1.15281693298037	7.03496612403694	5.09258314575839	3.57270269905186e-06	6.18282094374285e-05	4.05331477472055
NTF3	-1.66616660585962	5.31955512777484	-5.0867631976481	3.65070083415393e-06	6.29480066160911e-05	4.03248968376296
KLF10	-1.03280088056661	9.57685435667919	-5.08640270972165	3.65558664391238e-06	6.29558485293419e-05	4.03120008846018
NUSAP1	1.57013421856137	8.54931843720242	5.08478976487822	3.67752613907136e-06	6.3257011360685e-05	4.02543044957734
COMMD8	-1.26177223759927	8.54039017195794	-5.08354343054493	3.69456742995198e-06	6.34732938872525e-05	4.02097270732261
ECHDC3	-1.41721201711051	7.52272379628839	-5.08284460505729	3.70415645522624e-06	6.35611774346067e-05	4.01847342128536
PLA2G3	-2.33412331841238	5.63741961188458	-5.08100937925341	3.72945522564286e-06	6.39180939034182e-05	4.01191055599088
EPHA2	-1.25481639405552	9.23629957887117	-5.07693397808559	3.78624311356163e-06	6.47875066977007e-05	3.9973400931311
LRRC20	-1.55753577383049	6.58723459465372	-5.07671608617549	3.78930307332413e-06	6.47875066977007e-05	3.99656121299235
GP1BB	-1.44546225179634	4.21025167942338	-5.07574356813259	3.80299022898077e-06	6.48654083713791e-05	3.99308499661424
SEPT5	-1.44546225179634	4.21025167942338	-5.07574356813259	3.80299022898077e-06	6.48654083713791e-05	3.99308499661424
IL12RB2	2.02062004028326	4.5457943079841	5.07484269867486	3.81571229716664e-06	6.49529357783659e-05	3.98986512247885
LPCAT1	1.66427547692003	6.91281525287756	5.0747329500333	3.8172650179431e-06	6.49529357783659e-05	3.9894728761741
ELOVL4	-2.2975070693646	4.33920953435067	-5.07252799036145	3.84859245361352e-06	6.540765739347e-05	3.98159297714767
DNA2	1.2672394116122	5.93736761604842	5.07174122514014	3.85983156205899e-06	6.55202949029081e-05	3.97878163435972
UST	-1.01583707605867	5.6552706389278	-5.0693033961026	3.89486141823288e-06	6.60360274824019e-05	3.97007166788102
CD9	-1.23350921578136	12.1051519827158	-5.05924704160098	4.04269194487865e-06	6.84607475004003e-05	3.93415975511249
MOS	-1.00526486202006	5.88158551874471	-5.05884297106947	4.04874554126733e-06	6.8481638869436e-05	3.93271739265067
FLRT2	-1.47096351050113	6.47546363568868	-5.0569407475215	4.07736349061711e-06	6.872026153581e-05	3.92592787626679
LOC100506718	-1.47096351050113	6.47546363568868	-5.0569407475215	4.07736349061711e-06	6.872026153581e-05	3.92592787626679
SIT1	-1.43327695475726	5.2859314323904	-5.05550336734168	4.09911969753581e-06	6.90050860931146e-05	3.92079818707617
NPR2	-1.31082926962584	5.30955294711208	-5.05405802680877	4.12111124962511e-06	6.92931936505012e-05	3.91564068317206
F10	-1.74784305592252	4.93979370165442	-5.04702229332237	4.2298276989161e-06	7.10371063193853e-05	3.89054313368063
PAIP2B	-1.41726056023899	6.57102287159259	-5.04347686823959	4.28567314834143e-06	7.18900166371134e-05	3.87790142336171
AIM1L	-1.3026961495842	6.43392376199243	-5.04268825049799	4.29819299927226e-06	7.19788937691595e-05	3.87508998638781
NMU	-2.01584111138015	8.87838300625081	-5.0425052326353	4.3011036606149e-06	7.19788937691595e-05	3.87443754981322
ITM2B	-1.1685607011341	11.3877729712852	-5.03829135933813	4.36865725944446e-06	7.30233909908081e-05	3.85941826221554
CDH3	2.12738877157352	9.1387098735151	5.03790219568688	4.37494828784564e-06	7.30426148927272e-05	3.85803144418503
IL20RA	-1.51306440015096	5.64655582965323	-5.03516688765066	4.41941740568515e-06	7.35258577283075e-05	3.84828516994149
MUC16	2.7355687836714	5.20447891217936	5.03382586211532	4.44138075176706e-06	7.38048394398906e-05	3.84350770134576
CCL15-CCL14	-1.81729744469631	6.42442693581462	-5.03228881752772	4.46668622631709e-06	7.41386424106464e-05	3.8380325433711
PEX3	-1.01053638688626	7.21225283431439	-5.03058878650441	4.49483981802008e-06	7.44486432530597e-05	3.83197760029264
ARMCX1	-1.7849199040932	6.15356847988337	-5.03052840918907	4.49584289915014e-06	7.44486432530597e-05	3.83176257179869
RRAGD	-1.65487282685166	7.22747184362187	-5.0251607316257	4.58590213338186e-06	7.57633691989412e-05	3.81265027394885
PCDHGA3	-1.16870073288309	7.95196774929581	-5.02090241893811	4.65860506781188e-06	7.6696941834845e-05	3.79749394835485
NOVA1	-1.31533045584037	5.55911348809359	-5.01422733716628	4.77485087567709e-06	7.84289956550521e-05	3.77374638141223
ESRP1	-1.35321498622904	8.74305092596688	-5.01235304354889	4.80799991940634e-06	7.88805871351178e-05	3.76708064439972
EEF1A1P42	-1.13592805871819	6.12572902642786	-5.01190978659175	4.81587237090939e-06	7.88805871351178e-05	3.76550439535431
RACGAP1	1.23785953167798	8.12211951149062	5.0094959900233	4.85896490993825e-06	7.93519234947156e-05	3.75692179258258
CRYBG3	-1.11122348134459	8.48656762983289	-5.00732753340815	4.89799980730849e-06	7.9826737096573e-05	3.74921298299399
KLK5	-2.30098171842949	7.08022486813546	-5.00725691991027	4.89927609432796e-06	7.9826737096573e-05	3.74896197687212
PRDM1	-1.48997057852038	6.99905054854832	-5.00654654078521	4.91213383258885e-06	7.99291304386325e-05	3.74643691036069
RFX2	-1.52295985136429	4.25657001996737	-5.00628854735138	4.91681165564223e-06	7.99291304386325e-05	3.7455199005668
LOC220077	-1.06016265690226	4.42092215956584	-5.00373957326406	4.96326396379445e-06	8.05056605558391e-05	3.73646089490102
LAPTM4B	1.14530797855852	10.1605110142105	5.00324764503303	4.97227824130018e-06	8.0554309295773e-05	3.73471281039034
VSNL1	-1.58466041760831	8.89736994283961	-4.99410921432028	5.14268351476503e-06	8.30342756030131e-05	3.70225198918864
IGHV4-31	2.3632265250098	8.02457112255642	4.99409839116313	5.14288869162806e-06	8.30342756030131e-05	3.70221355857344
DKK2	-2.09624928421715	4.2782130033659	-4.98873278471391	5.24560021233117e-06	8.4214110527459e-05	3.68316574011312
DLG2	-1.27511968403609	3.7704024603346	-4.98822036549228	5.25551380313981e-06	8.42780362471901e-05	3.68134710438888
DCTPP1	1.21467615496884	8.65600289813799	4.98567204209172	5.30508877917199e-06	8.49771154165453e-05	3.67230395933073
ATP4A	-1.25177229640287	4.45716146628089	-4.97713397493589	5.47455251195875e-06	8.75928401913399e-05	3.64201923875052
KCNJ15	-1.32744452994004	7.83067123716766	-4.97528504356074	5.51194322328345e-06	8.79929093442823e-05	3.63546388677437
IGF1	-2.02765237093935	6.87361817438063	-4.97101146140083	5.599327997975e-06	8.92876006680458e-05	3.6203158732819
SDHA	1.27757465567163	8.75356106192181	4.96824310538377	5.65665766821615e-06	9.01006638453083e-05	3.61050614503339
ORMDL2	-1.06617493357283	9.8486356062629	-4.96454090670096	5.73422623675201e-06	9.1030040638852e-05	3.5973909018278
CERS4	-1.87533058419955	6.15392596328302	-4.96402602718744	5.7450962546866e-06	9.11008120386018e-05	3.59556723727594
SMARCD3	-1.04968464164968	6.45521036108159	-4.95981490144155	5.83476194288525e-06	9.23165898491243e-05	3.58065472539026
ERI3	1.24524481347157	6.02857934025555	4.95657131503972	5.90475996148128e-06	9.33201663322871e-05	3.56917210518904
SELP	-1.02313103053381	7.5638111815119	-4.95560143183025	5.92584983780563e-06	9.35494161061582e-05	3.56573923509886
CEP152	1.08817541053747	4.8096339063259	4.95304672384959	5.98175529774531e-06	9.43271690015154e-05	3.55669828250534
TRHDE	-1.97432668505059	3.56047172913506	-4.95146847153404	6.01655062401502e-06	9.46950885719018e-05	3.55111392693692
CENPN	1.47377936806836	6.20873747503013	4.94746377290084	6.10573381226007e-06	9.59311565803371e-05	3.53694740516405
RP11-680F8.4	-1.406524193987	5.3447467099719	-4.94725226865789	6.1104797793641e-06	9.59311565803371e-05	3.53619934862706
PPDPF	-1.04309175725357	8.44778894662919	-4.94633315200497	6.13114596146652e-06	9.61493618327994e-05	3.53294873747561
CORO7	1.30202394543444	4.83758407001125	4.94405196929225	6.18273436511604e-06	9.68514772431848e-05	3.52488205224864
EEA1	-1.09743424206183	5.28193489046027	-4.94117757754936	6.24834399886851e-06	9.74742774332855e-05	3.51471990994772
FADS1	1.30820056663573	7.2788224699995	4.9406342445632	6.26082232307351e-06	9.74742774332855e-05	3.51279928813397
MIR1908	1.30820056663573	7.2788224699995	4.9406342445632	6.26082232307351e-06	9.74742774332855e-05	3.51279928813397
RMI1	1.0366106561785	7.45983311955272	4.93684380938295	6.34855633562054e-06	9.868740526969e-05	3.49940300901656
SHCBP1	1.33504478400423	5.45434395592447	4.92478491520347	6.63576146354625e-06	0.000102367968375749	3.45681311004392
PCDH9	-1.33790455810319	4.68879387451894	-4.92418596944465	6.65035352812558e-06	0.000102457992491344	3.454698893719
EDA2R	-1.4787476276348	4.90110545472361	-4.92229279024776	6.69668390172178e-06	0.000102972386229073	3.44801688836023
IFI44L	2.88902586253102	6.34610150927239	4.9189906493052	6.77825259509887e-06	0.000104001525778796	3.43636455344293
PCDHGA9	-1.15850888099289	8.38325097664982	-4.91629136491376	6.84565190395076e-06	0.000104739363797729	3.42684201120086
PCDHGA1	-1.13188980923616	8.43589481550525	-4.91617961095457	6.84845643074957e-06	0.000104739363797729	3.42644781344528
KRT83	-1.26898081348981	4.07505028638432	-4.91335009470622	6.91984085397336e-06	0.000105717310594896	3.41646833444677
ALDOC	-1.20535017141004	8.44852945784253	-4.91149206427756	6.96711203457229e-06	0.000106119384720131	3.40991654584442
PCDHGA12	-1.16207765741609	8.38026334996323	-4.91114272583275	6.9760350034208e-06	0.000106119384720131	3.40868482678324
PCDHGA5	-1.16207765741609	8.38026334996323	-4.91114272583275	6.9760350034208e-06	0.000106119384720131	3.40868482678324
PCDHGA6	-1.16207765741609	8.38026334996323	-4.91114272583275	6.9760350034208e-06	0.000106119384720131	3.40868482678324
FABP5	-1.4612717356746	12.8468694684986	-4.90757766950442	7.06773771598588e-06	0.000106591734143708	3.39611707734459
PCDHGB5	-1.11999143193207	8.46145459384822	-4.90658370458806	7.09351491389697e-06	0.000106591734143708	3.39261379040857
PCDHGA10	-1.15659321449327	8.12527681664275	-4.9064859887262	7.09605401397578e-06	0.000106591734143708	3.39226940162543
PCDHGA2	-1.16088881989102	8.69565675005862	-4.90558070929831	7.11961962995349e-06	0.000106591734143708	3.38907898400333
PCDHGA4	-1.16088881989102	8.69565675005862	-4.90558070929831	7.11961962995349e-06	0.000106591734143708	3.38907898400333
PCDHGA7	-1.16088881989102	8.69565675005862	-4.90558070929831	7.11961962995349e-06	0.000106591734143708	3.38907898400333
PCDHGB1	-1.16088881989102	8.69565675005862	-4.90558070929831	7.11961962995349e-06	0.000106591734143708	3.38907898400333
PCDHGB2	-1.16088881989102	8.69565675005862	-4.90558070929831	7.11961962995349e-06	0.000106591734143708	3.38907898400333
PCDHGB3	-1.16088881989102	8.69565675005862	-4.90558070929831	7.11961962995349e-06	0.000106591734143708	3.38907898400333
PCDHGB4	-1.16088881989102	8.69565675005862	-4.90558070929831	7.11961962995349e-06	0.000106591734143708	3.38907898400333
PCDHGB7	-1.16088881989102	8.69565675005862	-4.90558070929831	7.11961962995349e-06	0.000106591734143708	3.38907898400333
PCDHGC4	-1.16088881989102	8.69565675005862	-4.90558070929831	7.11961962995349e-06	0.000106591734143708	3.38907898400333
PCDHGC5	-1.16088881989102	8.69565675005862	-4.90558070929831	7.11961962995349e-06	0.000106591734143708	3.38907898400333
PCDHGC3	-1.12708772941604	7.77921464919342	-4.90391562204273	7.16316434187189e-06	0.000107127386958177	3.38321148474049
TUFT1	-1.16215425815797	9.20675639565614	-4.90363694813584	7.17047754766512e-06	0.000107127386958177	3.38222956633643
ZNF253	-1.04421291759058	6.09842496087631	-4.90257217306784	7.19848771576584e-06	0.000107432892295799	3.37847801052423
ARG2	-1.37185810362483	7.76711871615958	-4.90217250077388	7.209029203914e-06	0.00010747732101701	3.37706992279257
PCDHGA11	-1.15713158160298	8.12401803551782	-4.90117651740646	7.23536441382093e-06	0.00010775687378571	3.37356118280277
PYGO1	-1.19586632261834	3.66890906532105	-4.8970423570562	7.34568823662185e-06	0.000109056988992605	3.35900026855724
PCDHGB6	-1.15325662478528	8.38571688070734	-4.89349353362351	7.44170444844295e-06	0.000110367157414903	3.34650518875176
PTPN21	-1.02506925854581	4.57901592056421	-4.88986497148073	7.54114848299492e-06	0.000111352000108182	3.33373339582781
F11	-1.15937537380508	5.07778929996303	-4.88947303258988	7.55196747169395e-06	0.000111352000108182	3.33235409621922
CDC7	1.15981111873964	7.52381985338254	4.88935846310774	7.55513289022293e-06	0.000111352000108182	3.33195091574699
MISP	1.5108027379649	7.06026383059059	4.8871335947693	7.61686155710601e-06	0.000112145460107111	3.32412221013813
DEF8	-1.01186594530014	7.11426032926984	-4.88650524089676	7.63438439364306e-06	0.000112221269245202	3.32191148292799
C12orf29	-1.10062104512181	7.7825263150167	-4.88638266016015	7.63780738739517e-06	0.000112221269245202	3.32148022344281
TPM4	-1.16600651243647	8.72376326015259	-4.88541252447251	7.66495090459368e-06	0.000112404278052379	3.31806728925729
EGR3	-1.74417233621422	7.00976622131502	-4.88231086818086	7.75236764126095e-06	0.000113552205615501	3.30715764013531
CD69	-1.3048854125162	6.23482770308311	-4.87845502546423	7.86240208748369e-06	0.000114808847748169	3.29359942920071
GRIP2	-1.17629717645997	6.2057085262147	-4.87693436866334	7.90621630680433e-06	0.000115330103990838	3.28825365600232
IHH	-1.28822182726171	4.90199186134307	-4.87564901559695	7.9434371257868e-06	0.000115754209931466	3.28373564236052
P2RY1	-1.2054065836937	5.53506558700175	-4.87454426650705	7.9755651118979e-06	0.000116103308514186	3.27985286460789
LIAS	-1.58535831920617	5.02776906693651	-4.87370281581797	8.00012124202842e-06	0.000116341578921945	3.27689573819239
ISG20	1.12839731619805	7.25216746511958	4.86700452683794	8.19825550280997e-06	0.000118857973657065	3.25336373164859
ALDH3B2	-1.36967041873884	6.80059247721532	-4.86435506039806	8.27794501664705e-06	0.000119890971250277	3.244059683687
ABCA6	-1.33949183513774	4.52561634827115	-4.8611889208995	8.37416956819843e-06	0.000121161101043751	3.23294414971041
TVP23B	-1.07513005455378	7.32836746387179	-4.8578396948259	8.47714995666938e-06	0.000122300755358129	3.22118928430847
PCDHGA8	-1.1432071298577	8.39175277975814	-4.85741373268656	8.49033575070075e-06	0.000122300755358129	3.21969452779052
LGALS7	-3.23957530069619	11.1013916654427	-4.85723168214125	8.49597730422815e-06	0.000122300755358129	3.21905570624506
LGALS7B	-3.23957530069619	11.1013916654427	-4.85723168214125	8.49597730422815e-06	0.000122300755358129	3.21905570624506
CDKN2C	1.25179459201583	6.93147878511127	4.85668492402339	8.51294282342157e-06	0.000122420942950581	3.2171371763939
PMFBP1	-1.55394001129562	4.80371457296486	-4.85315734112677	8.62320100156619e-06	0.000123755999828538	3.20476144651549
ALDH3A2	-1.12502944300146	8.93748224508431	-4.85158481971056	8.67280096046714e-06	0.000124342236171864	3.19924587846749
USP2	-1.06547940449585	4.96831788557126	-4.84694456086237	8.82079556557764e-06	0.000126082357540973	3.18297488977545
PLK3	-1.05177730022192	6.87203676253683	-4.84660574882607	8.83169779406063e-06	0.000126111318852275	3.18178711880513
POLQ	1.00032924073668	7.11701220960705	4.83895097349768	9.0815557882342e-06	0.000129184290044604	3.15496155610553
POLA1	1.15179811837067	7.40004950605373	4.83884023847428	9.08522054424077e-06	0.000129184290044604	3.15457363077247
SLC16A7	-1.41860905372157	6.34853629721525	-4.83835021626013	9.10145511927422e-06	0.000129184290044604	3.15285703897191
POF1B	-1.95332160173379	6.63702471112998	-4.83506686251443	9.21096816000553e-06	0.000130471923501144	3.14135713267725
TRAPPC2P1	-1.13397097404219	6.87263232163791	-4.83333091452273	9.26938893951862e-06	0.000130783990121828	3.13527838747257
GABRA5	-1.06897719880617	4.17755565192839	-4.82949379895842	9.39981062761769e-06	0.000132492568846421	3.12184543250528
DMXL1	-1.10321662387725	6.9710842441692	-4.82636263752791	9.50756597360482e-06	0.000133746036983146	3.11088737255889
BHLHE40	-1.04004799190799	10.3251857389753	-4.82475375208477	9.56340296446966e-06	0.000134398446408689	3.1052580130246
PLK4	1.13018102281032	5.47295244868047	4.82287636011864	9.62896421203422e-06	0.00013518609043931	3.0986902218208
DNAJB4	-1.1033945083978	6.46635505034136	-4.81844928649118	9.78530968321653e-06	0.00013724548862699	3.08320721569357
RAD51	1.06760576407842	6.02478158501519	4.81632094779482	9.86135475703977e-06	0.000138175669021717	3.07576592604188
LONP1	1.08459802165586	7.77751636294169	4.8153948255887	9.8946251070076e-06	0.000138505254699866	3.07252839005407
ZNF134	-1.30151763201228	5.18394673368144	-4.81444543722202	9.92884523544705e-06	0.000138847473528771	3.0692098074745
CFHR1	2.15687792798519	6.6031622381412	4.81291092605275	9.9844006610644e-06	0.000139350063450298	3.06384654602182
MLF1	1.45125858236112	7.13784732262222	4.80520488314624	1.0268019619146e-05	0.000143027473283163	3.0369247096954
CCNE1	1.33922608247667	6.83409193726796	4.8035469082375	1.03300630841097e-05	0.000143750770126377	3.03113492181929
SEPT5-GP1BB	-1.06682030762444	3.96406906207595	-4.80173289922326	1.03983655538417e-05	0.000144559665155561	3.02480127158397
EPHX2	-1.69190914576032	6.09290621178738	-4.80123656344786	1.04171307944134e-05	0.00014467897783678	3.02306849106307
DPP3	1.22267015018306	6.63186758822982	4.79725402829865	1.05689043875862e-05	0.000146500481501293	3.00916777942541
ZNF493	-1.41490432188766	3.68786671399818	-4.78839549816886	1.09142965200882e-05	0.00015095004740452	2.9782663358029
ATP13A3	1.15098485626915	6.68263175223506	4.78261949663169	1.11454197972158e-05	0.000153295377036634	2.95813156768427
CD1A	-1.13250927892995	7.08213256589155	-4.78231999464273	1.11575337943836e-05	0.000153313578482207	2.95708782111319
RAPGEFL1	-1.78771931895117	7.71188551999149	-4.77860092704733	1.1309035951684e-05	0.000154944993673616	2.94412954391656
DUSP7	-1.11123126915353	8.12006372404067	-4.77833651588151	1.13198834060539e-05	0.000154944993673616	2.94320843396753
EMC9	1.5432118211703	6.22222053502244	4.76985306729886	1.16733660459411e-05	0.00015856136212307	2.91366746797014
FUT8	1.73663577495545	6.35173028098113	4.76950805152884	1.1687967953826e-05	0.000158608069424985	2.91246655983037
FMO2	-2.00811838430135	7.65056457653547	-4.76389692218976	1.19279659979246e-05	0.000161556283030041	2.89294122922642
FGF22	-1.60609151597932	4.51439809047511	-4.76152986395061	1.20306477412523e-05	0.000162617092514483	2.88470757938716
C19orf80	-1.38703202566924	3.30824833249342	-4.75900258329021	1.21412334188307e-05	0.000163820175132712	2.87591865550703
CKS2	1.43694721033609	9.16708060850357	4.75757974896578	1.22039285056168e-05	0.000164509882550099	2.87097150903975
SLC15A1	-1.252912716458	4.84889919008608	-4.75566812157539	1.22886598440053e-05	0.000165495051245144	2.86432590355643
WNK1	-1.03652333343866	8.53017769753711	-4.75520470014789	1.23092870430689e-05	0.000165615862034018	2.86271504224959
CCDC64	-1.05229481631716	6.16908206727814	-4.75325513193962	1.23964348334059e-05	0.000166630601809868	2.85593908943069
RP1-8B22.1	-1.63076228306069	3.94873701718534	-4.75224041943033	1.24420318483691e-05	0.000167085433366378	2.85241283727087
TNNT1	1.98589558986288	5.34357995340335	4.74899253628072	1.25890829409874e-05	0.000168741217382593	2.84112834355165
MMP3	1.9352858821918	6.40675920542363	4.74409710950121	1.2813942336005e-05	0.000171593301328897	2.8241262442339
IPPK	-1.00024569794361	7.79383834546562	-4.74206713977349	1.29083307504612e-05	0.000172369890321948	2.81707838945412
XYLT2	1.49502271519759	5.45548136389934	4.73661924970942	1.31650142135516e-05	0.000175139065492642	2.79817066719126
COL14A1	-1.69532729810019	5.64478522357661	-4.73579291938619	1.32043807311688e-05	0.000175419315050347	2.79530363192838
CYP11A1	-1.2285063224363	5.12767066855289	-4.73565896206498	1.3210773304045e-05	0.000175419315050347	2.79483887524623
UBE2S	1.15965092011891	8.50180047695175	4.73410342096062	1.3285226986955e-05	0.000176243235322742	2.78944246197804
PPP1R15A	-1.24038562132019	8.14593226085092	-4.73021871202054	1.34729575390099e-05	0.000178566959621504	2.77596935277048
MSLN	2.84834295089424	4.34050396654149	4.72378308617547	1.37896798615943e-05	0.000182085289473543	2.75366022042195
PI3	-2.84015129232566	11.3522927854418	-4.7226599195618	1.38456957161927e-05	0.000182316630894964	2.74976818799446
EFNA1	1.29866716541269	9.0614480568392	4.7217920755198	1.38891299823204e-05	0.000182719221100749	2.74676119900771
MYC	-1.38899138330287	9.45524515165732	-4.72148557384086	1.39045017005308e-05	0.000182752229566273	2.74569926346075
EZR	-1.07138076492041	9.01956818549372	-4.71928937952993	1.4015132705417e-05	0.00018386611770874	2.73809104333275
PPAP2A	-1.01643396968417	8.58280595699279	-4.71541955118713	1.42121669960492e-05	0.000186107344405407	2.72468886461186
PHLDA1	-1.35610859227453	7.26399906216995	-4.70805647550827	1.45945598744396e-05	0.000189542510691076	2.69920271608026
TGFBI	1.37813182728162	9.66108864938183	4.702988012589	1.48636040776985e-05	0.000192333412327815	2.68166971984423
TNXB	-1.44098300308964	5.82263237022425	-4.70243385918514	1.48933117076973e-05	0.000192542468373943	2.67975330433424
DEFB4A	-3.33581398080332	6.95757947836639	-4.70126197893669	1.49563261449415e-05	0.000192663662392678	2.67570096353311
DEFB4B	-3.33581398080332	6.95757947836639	-4.70126197893669	1.49563261449415e-05	0.000192663662392678	2.67570096353311
KIF11	1.11869528907214	6.85087519676924	4.70015638740278	1.50160147167047e-05	0.000193249580701939	2.67187827724746
SLC13A4	-1.24630208775927	5.87140594433288	-4.6928014967796	1.54190519200174e-05	0.000197338222306285	2.64645868040684
IGFBP3	1.73196520893306	10.174805995832	4.6913256525788	1.55011889331771e-05	0.00019805835644117	2.64136017230611
ZNF132	-1.0318999447279	4.50689420054998	-4.68954604472241	1.56007998975227e-05	0.000199151990066489	2.63521326319796
UMOD	-1.29435788247614	5.13281258884371	-4.68553938420716	1.58273595865085e-05	0.000201681726461985	2.6213779111909
MEST	1.34633101206918	8.75089704235669	4.68280511612586	1.5983811361118e-05	0.000203310646211964	2.61193940825387
CHL1	-2.38472424814921	4.63955232754754	-4.68139714898974	1.60649614601444e-05	0.000203994697411438	2.60708020681393
DOCK10	-1.24597441202086	5.05213127032597	-4.67940979982381	1.61801898429383e-05	0.000205074163504432	2.60022259333571
IGHM	1.98797803973595	7.57797051362074	4.67837817554812	1.62403220682181e-05	0.000205652848436045	2.5966633726485
TM4SF1	-1.77159988702569	9.72158573675635	-4.67758008032445	1.62869917435446e-05	0.000206060176929903	2.5939101053803
SLIT3	-1.2040467534716	5.62620558709886	-4.67683190185446	1.63308613338673e-05	0.000206431385971162	2.5913292403278
CCNB1	1.31240366626311	8.25584951077717	4.67495385861514	1.64414894895197e-05	0.000207460641800262	2.58485172237848
SSBP2	-1.01212273195382	6.96439441649084	-4.67292124725383	1.65620468754676e-05	0.000208796417042275	2.57784245939594
TRAV12-2	-1.62428495372316	4.5670054165884	-4.67167739146977	1.66362469944864e-05	0.000209360316472686	2.57355384773102
FGF7	-1.24797482729311	5.01745691592318	-4.66971881060363	1.67537409266522e-05	0.000210652346093695	2.56680206546213
PLBD1	-1.52654243688854	10.047309240963	-4.66332049695199	1.7143243117082e-05	0.000214789416408731	2.54475453015963
CDHR1	-1.87251308823694	4.24763037518713	-4.65577307877241	1.76140660496396e-05	0.000219912698096027	2.51876564718048
CPA4	-1.15661955921727	7.38210725573514	-4.65477591657329	1.76772069533398e-05	0.000220313821397414	2.51533348826366
ADAM8	1.17759776541044	5.58530346866893	4.6497151899462	1.8001075102176e-05	0.000223761395495815	2.49792018719589
CETN3	-1.00508612977894	8.00529215511376	-4.64185249621245	1.85157746437926e-05	0.000229556829091627	2.47088344565807
HNMT	-1.11955486966311	5.77528411824422	-4.64085505050904	1.85820858310327e-05	0.000230178095455373	2.46745516664755
FBXL7	-1.11742335162816	6.92969488006765	-4.63858721654	1.87337169999293e-05	0.000231854225727348	2.45966178874606
CKM	-1.06008295521238	3.07748438235508	-4.63596135668221	1.89107944849348e-05	0.00023363875481909	2.4506403174818
MAML3	-1.21323033679233	5.10219562327349	-4.6337154770596	1.90635421127045e-05	0.000235117019390022	2.44292624017794
PPFIBP2	-1.72947003775012	7.3331019939509	-4.63124896726898	1.92326819292356e-05	0.000236791979939844	2.43445639565311
DGKD	1.54429281962985	6.18852541861671	4.62942997746264	1.93583551866315e-05	0.000238132909516588	2.42821146920841
GSDMD	1.14179005777808	6.62287238983843	4.62698294725939	1.95286836397254e-05	0.000240020360859185	2.41981220635303
WNT4	-1.9039007819719	5.8599011485672	-4.626613508313	1.95545255418938e-05	0.000240130249696826	2.41854431628947
RFWD3	1.09224857446937	6.13891934058328	4.62448592402355	1.97039983721578e-05	0.000241670991709608	2.41124352622695
BIRC3	1.18978640287398	6.13183650419329	4.62318748957156	1.97957664054995e-05	0.000242334454731085	2.4067887442915
LOC101928635	-1.7284860716928	6.85093808765756	-4.6230960403451	1.98022453507031e-05	0.000242334454731085	2.40647501480933
ANXA9	-1.64469293798011	5.76718746452455	-4.62217669720749	1.98674934709616e-05	0.000242611041250243	2.40332124282281
IGHG1	1.92270272273778	7.47076916835862	4.62027804074641	2.00029102374465e-05	0.00024353157553868	2.39680892061018
SLC30A4	-1.50738402794643	3.4091562500442	-4.61971485059137	2.00432511195014e-05	0.000243813794439962	2.39487744456818
MROH7	-1.28690405785562	4.6979248572035	-4.61341743233521	2.04997684811881e-05	0.000249153730180257	2.37328793962015
EPHB3	-1.08280180439832	7.91989350966792	-4.5972132911066	2.17215598200374e-05	0.00026310308774347	2.31780001819837
KRT76	-1.88366650089121	3.53465338121879	-4.59507626332918	2.18878978576823e-05	0.000264892038127726	2.31048918725757
ADAMTS5	-1.25602215453175	6.38282351862212	-4.59173086965895	2.21507865697929e-05	0.000267845426028611	2.2990477916515
MDFIC	-1.1217120101588	7.83851832795513	-4.58664660831012	2.25562221013927e-05	0.000272284455069318	2.2816670877547
FAM189B	1.09426104339791	7.79215294891296	4.5854154935948	2.2655477658544e-05	0.000273250447005597	2.27745988255822
TMOD3	-1.27222181235093	5.67063802341005	-4.58117060821606	2.30009858453562e-05	0.000276272489107513	2.26295762024312
FN1	2.28998466113377	9.13318227378652	4.57933728693089	2.31517900555846e-05	0.000277821480667015	2.25669625558002
CABP5	-1.29325275471686	4.40324597304625	-4.57658794214811	2.33797514553372e-05	0.000280320260487283	2.24730866000033
MFSD6	-1.39299891750656	5.3975760544721	-4.57553720847648	2.34674492837868e-05	0.000280897657476026	2.24372166771364
SGPP1	-1.15395745395215	5.98218011403565	-4.57508733356205	2.35050953106107e-05	0.000281111442906698	2.24218600782686
CTSL	1.47425721909544	7.93020522991403	4.56978645266281	2.39531346975387e-05	0.000285508504851199	2.22409683044465
MAST4	-1.33226481662036	9.23438558712738	-4.56602335108456	2.42762375442542e-05	0.000288349297745524	2.21126148685319
KIF1C	-1.33023668228416	5.62499129012164	-4.56576873607668	2.42982517040888e-05	0.000288349297745524	2.21039322113332
SPAG16	-1.61561001713203	6.57547792576209	-4.55825632615359	2.49566030450796e-05	0.000294749306786776	2.18478567503394
CARD14	-1.12406438540153	5.86381959596295	-4.5562109774771	2.51388365611431e-05	0.000296654974967376	2.17781725789491
HPGDS	-1.08332093242332	6.13143958587814	-4.55374732767509	2.53600607356573e-05	0.00029876927274645	2.16942573382284
HYMAI	-1.37818988663685	5.92823173337354	-4.55225339544724	2.54951312232877e-05	0.000299863265248735	2.16433827888829
TMEM100	-1.63516475120091	5.01116900693219	-4.55131455938668	2.55803722326629e-05	0.000300616979885586	2.16114157272404
MECOM	1.14582324753274	6.90553038653344	4.54227875389963	2.64150933707859e-05	0.000309658124267431	2.13039145567269
PLXDC2	-1.51983411511633	6.12748601273953	-4.53507251495179	2.70997592053093e-05	0.000316119358611687	2.10588910216573
FOXD1	1.5678000207099	5.28959633669783	4.53230654270815	2.73671181329162e-05	0.000318193137833448	2.09648943789936
ELF5	-1.49823170215159	4.59413233173511	-4.53117198108896	2.74775261590047e-05	0.000318954813453545	2.09263464851986
PTGIS	-1.27016800910509	5.56176913758503	-4.53058201162061	2.75351093608924e-05	0.000319362313305763	2.09063035458758
TTC39A	-1.28678756165644	5.67834401431259	-4.52986898711724	2.76048600195464e-05	0.000319649430446385	2.088208179289
RNF39	-1.14180278283148	7.56231514357797	-4.5282253447422	2.77663031317291e-05	0.000320747619389041	2.08262537011978
HAAO	-1.0755718683534	5.65661709099182	-4.51194503544289	2.94158620002239e-05	0.000336235371922109	2.0273815979541
GSN	-1.01681597074545	9.48903439441806	-4.50646298449947	2.99924920587066e-05	0.000341452986514506	2.00880160249442
UCP2	1.09647470498151	8.05977719300973	4.50496613825604	3.01518405643467e-05	0.000342992274410118	2.00373037780846
NETO2	1.50475269361555	7.69151448873046	4.50147157812095	3.05270720381336e-05	0.000346982911614242	1.99189427851447
AOX1	-1.14761459574719	4.91752789414076	-4.49857134520595	3.08419345689671e-05	0.000349722431249709	1.98207463938797
CEACAM1	-1.18906728450175	7.49500717600476	-4.49372913055619	3.13746839028668e-05	0.000354631271990399	1.96568684389739
NCAPG	1.16899729297946	6.35951658176841	4.4878944822059	3.20285258994724e-05	0.000361159758714051	1.94595199412689
SFRP1	-1.7860556062737	7.34521166142778	-4.4858257013556	3.22635261263744e-05	0.000363119213871117	1.93895771992132
FRS2	-1.2814286969186	3.12466736274161	-4.48569028181377	3.22789672803506e-05	0.000363119213871117	1.93849994060349
FAM76A	-1.25507640940412	4.54330461712059	-4.48405798663018	3.24656556069484e-05	0.000364930407328737	1.93298258824547
RASAL2	-1.04414697809701	5.11359768880074	-4.48117876996501	3.27975202403903e-05	0.000368369302431197	1.92325294257654
DPT	-1.7992156388017	5.69870333509714	-4.47418528897663	3.36174063285279e-05	0.000376684628640162	1.89963313878427
JAM2	-1.18433113023124	6.70562386824675	-4.47305184098748	3.37521509806778e-05	0.000377896423273027	1.89580677136206
CD1C	-1.73243897380774	4.81702334582302	-4.46704064769591	3.44755913264997e-05	0.000385085850288449	1.87552193908235
CORIN	-1.46227545260216	4.09393182752098	-4.46666124946071	3.45217540052162e-05	0.000385298571018156	1.87424211624703
CALML4	1.14136848667019	5.76858470466786	4.46642391453476	3.45506619164985e-05	0.000385300232747875	1.87344154292928
ITIH5	-1.10781021388397	6.28972381451651	-4.46170769080828	3.51300147851757e-05	0.00039024804540092	1.85753731694158
GOLGA6L4	-1.24333789372996	7.63916332960692	-4.45739823135013	3.56676527695918e-05	0.000394985199181887	1.84301220473557
GOLGA6L5P	-1.24333789372996	7.63916332960692	-4.45739823135013	3.56676527695918e-05	0.000394985199181887	1.84301220473557
GOLGA6L9	-1.24333789372996	7.63916332960692	-4.45739823135013	3.56676527695918e-05	0.000394985199181887	1.84301220473557
LOC102724093	-1.24333789372996	7.63916332960692	-4.45739823135013	3.56676527695918e-05	0.000394985199181887	1.84301220473557
CEL	2.27246261931955	4.10705275050337	4.44748257340577	3.69352690151725e-05	0.000405545828568448	1.80961823804666
ARG1	-1.88656500621079	5.47436199700872	-4.44285345135817	3.75419504674601e-05	0.000410650568745394	1.79404117011641
ALDH1A2	-1.32906580023084	6.38955124283987	-4.44283264247362	3.75446993806494e-05	0.000410650568745394	1.79397116646778
FNDC3B	1.48832212850601	8.74655331045764	4.43682235361914	3.83469206730862e-05	0.000417278712394015	1.77375878381794
LOC101928615	1.48832212850601	8.74655331045764	4.43682235361914	3.83469206730862e-05	0.000417278712394015	1.77375878381794
OSR2	-1.4008922637878	7.19738543723274	-4.43658725094773	3.83786372101149e-05	0.000417278712394015	1.77296842463326
GCHFR	1.04498536858477	7.26974468805665	4.43653531315733	3.83856473183402e-05	0.000417278712394015	1.77279382502387
AIM1	-1.11053595501895	10.1485280746632	-4.43427942559967	3.86913312933774e-05	0.000420280149095035	1.76521119619902
KRI1	1.27792728569266	5.72935059277172	4.43133743982023	3.90935420492e-05	0.00042375108498917	1.75532536031584
SPAG4	1.38292630361967	5.21288672453951	4.43107100290091	3.91301677580089e-05	0.00042375108498917	1.75443022807674
ARSF	-1.65727587921538	5.48154594030536	-4.43046837451871	3.92131310439007e-05	0.000424326097388988	1.75240571454227
STAR	-1.10884230933844	3.54480097195504	-4.43021803005716	3.92476459732286e-05	0.000424376372897741	1.75156473042357
CXorf36	-1.01643218167344	3.67234338262738	-4.42814881921908	3.95340604687896e-05	0.000426557637102221	1.74461454150414
SLC18A2	-1.61268703087354	5.3701913162239	-4.42747838217488	3.96272955036511e-05	0.000426857175523786	1.74236299255776
DOK4	-1.0555435540793	6.02775636435272	-4.42077168551305	4.05718085841379e-05	0.000434724175236374	1.71984926753231
A1CF	-1.05206908132265	7.12937415967365	-4.41960280435614	4.07386472931817e-05	0.000435529514242208	1.71592723185025
BTN2A3P	-1.061872954576	5.17785400373359	-4.4146315854682	4.14556853604648e-05	0.000442088972666042	1.69925285054491
TUBB8P2	-1.32517075384121	5.09054849846898	-4.41330731664694	4.16487542631344e-05	0.000443255056607201	1.69481263022568
TMEM254	-1.02259815562098	6.08875020743704	-4.41285441782555	4.17149839416114e-05	0.000443627613654502	1.69329423522657
ZXDC	1.16238131345961	6.72184944894592	4.41132142196407	4.19399219384643e-05	0.000445353072422796	1.68815528425196
FAS	-1.02893088365988	7.41756334719519	-4.40380697958236	4.30596801560832e-05	0.000455265857857456	1.66297841682297
CCL14	-1.8914164520117	7.11344361277413	-4.40283229817733	4.32070325621645e-05	0.000456081366005374	1.65971439738245
SIX1	1.47765554121024	4.35171361517204	4.39433074071168	4.45132398070613e-05	0.00046709313971841	1.6312600936123
DEFB1	-1.69692627543493	9.05645681855817	-4.39055794074333	4.51051184779187e-05	0.000472605843166865	1.61864179447025
FAM124B	-1.17012832878287	3.54370686827219	-4.38920259609526	4.53196061549556e-05	0.000474203249873348	1.61411014898863
MAP7	-1.20223739254763	7.42408624856004	-4.38917284621687	4.53243252623879e-05	0.000474203249873348	1.61401068726088
RORA	-1.4298341711176	6.32676504350849	-4.38357733187116	4.62204584137847e-05	0.000482513058885418	1.59530959539146
FLG	-2.79572404140734	4.97271463391767	-4.380456880145	4.67276539616367e-05	0.000487092081795256	1.58488591352212
PENK	-1.31020280674756	5.868695321207	-4.38023549402979	4.67638424783532e-05	0.000487111931035515	1.58414653247785
SHARPIN	1.06434860264111	5.3371883129573	4.37705072594028	4.72874568493069e-05	0.000491034368246572	1.57351224863511
RAB38	-1.98488442561835	8.54186648837633	-4.37689498898514	4.73132073570916e-05	0.000491034368246572	1.57299232897337
HCRT	-1.05923161409796	5.52634164651989	-4.37472245929588	4.76738497208905e-05	0.000494416099879133	1.56574045292472
C3	2.19924956996358	8.14800286090871	4.37087874688956	4.83184594414827e-05	0.000499674946885104	1.55291476838069
CCNA2	1.05473370580296	7.31340562782255	4.36547247757663	4.92394581725946e-05	0.000507319957734753	1.53488506616945
SVEP1	-1.67946636281815	5.21662841923255	-4.36346095044739	4.9586468628762e-05	0.000510155355740369	1.5281796633696
CDKN3	1.05323715088313	8.24007625291534	4.35931166810905	5.03097803510557e-05	0.000515434152854016	1.51435316357765
EPB41L4A-AS2	-1.41847788091556	3.87598854156329	-4.3578863981658	5.056059158116e-05	0.000517553951862479	1.5096053717744
EGR2	-1.17638394778298	6.19353279477324	-4.35532145705365	5.1015016688025e-05	0.00052123535283734	1.50106320208048
FAM107A	-1.42894924170039	5.85775383057413	-4.34900103705082	5.21517765206934e-05	0.00053116304000431	1.48002516162271
EDN2	2.23392803619588	5.45960146599509	4.34202345561266	5.34352814199332e-05	0.000542679398437749	1.45681827683689
PCYOX1	-1.31695315663656	6.17355758429705	-4.33509792636064	5.47394974255427e-05	0.000554059475818268	1.43380384173582
NUP93	1.26068406314374	6.73179078295828	4.33423407967907	5.49043277034488e-05	0.00055482267995064	1.4309345203691
KIAA0101	1.22833005770999	9.41643677498856	4.33204435961434	5.53243077270199e-05	0.00055757448747896	1.42366257373027
HLTF	1.17960623267888	8.63883884964679	4.33199486341938	5.53338368393829e-05	0.00055757448747896	1.42349822177408
DRP2	-1.17369349169841	5.58876471910886	-4.33183916771775	5.53638220894306e-05	0.00055757448747896	1.42298124113847
STON1	-1.34265548379579	6.76127691430369	-4.33179225268895	5.5372860489359e-05	0.00055757448747896	1.4228254637935
AQP3	-1.73251797962385	11.1759148190963	-4.33041591977106	5.56386554037902e-05	0.000559854118963917	1.41825586295589
GOLM1	1.9058948176711	6.52809827057253	4.32968307697086	5.57806852327e-05	0.000560489374671996	1.41582304319109
FZD10	-1.24397480480103	7.84442707058435	-4.32784229612075	5.61389939355106e-05	0.000563691042993452	1.40971315539157
SLPI	-1.52001550435899	12.1670372155506	-4.32233343875562	5.72246852057449e-05	0.000571763943321536	1.39143643333777
SERPINB3	-2.13880388058777	12.0137024208183	-4.31796616174217	5.80998393019545e-05	0.000579285976703277	1.37695585990101
FAM186A	-1.21455257221521	4.46098773671455	-4.31713613337386	5.82676295539163e-05	0.000580144695656652	1.37420461068555
DUSP9	1.04729285594785	5.7926241081831	4.31411075852134	5.88831967055406e-05	0.000585349838447772	1.36417893499065
IMPA2	-1.20748471540989	9.35490191264438	-4.31396012026624	5.8914011048727e-05	0.000585349838447772	1.36367983771208
RP6-149D17.1	-1.22449198205827	3.44747625180027	-4.31259070870009	5.91948541274095e-05	0.000586879272645594	1.35914310255938
ADRB2	-1.26049614943305	7.97884143472579	-4.3124043671454	5.92331698320511e-05	0.000586879272645594	1.3585258289722
MIR6778	-1.24955882839217	6.54205450912962	-4.31054151909118	5.96175346522858e-05	0.000590275911038102	1.35235574924854
C2CD2L	-1.19006384543951	5.05387621715457	-4.30975647670331	5.97802373150841e-05	0.000591063056209266	1.34975597395669
AFF4	-1.07038919461231	5.7483424883373	-4.30836083427568	6.00705527173386e-05	0.00059310800070045	1.34513473259051
GADD45B	-1.27591990953847	8.03481911029437	-4.30422150303164	6.09396616728558e-05	0.000600854068735555	1.33143327602905
SERPINH1	2.34425811547413	7.7901187501539	4.30084819394988	6.16569392909145e-05	0.000607504711127124	1.32027257259626
LGALS3	-1.0202011125936	11.9131639091583	-4.29816654442564	6.22329808399146e-05	0.000611907399151216	1.31140356458656
SLIT2	-1.3317909463979	7.24057455708063	-4.29499554603356	6.29208732605598e-05	0.000616963262447228	1.30091993153861
TNXA	-1.59315042022495	6.0447312657763	-4.29161947631833	6.36613532926736e-05	0.000622077377979578	1.28976283988849
CSF3R	1.24879030340689	4.58125167010409	4.2887244324318	6.43030509956654e-05	0.000627915978382415	1.28019914561271
LCN2	-1.91076327411359	10.6411860040969	-4.28812912040149	6.44357792568038e-05	0.000627950158820435	1.27823297601705
GRIK1-AS2	-1.0546106730525	5.40928831051651	-4.28447599152601	6.52560992161908e-05	0.000634171448470341	1.26617077705097
LDLR	-1.13134245211533	7.93882421248974	-4.27428506521171	6.75983630584116e-05	0.00065469498454936	1.23255059846151
TMPRSS4	1.79558059145448	7.72345174430052	4.27165191557563	6.82166838608804e-05	0.000659783964802852	1.22387072699615
IGKV1-37	2.58802391676786	6.36723035083525	4.26822925560223	6.90285952324228e-05	0.000665371968156216	1.21259261459846
IGKV1D-37	2.58802391676786	6.36723035083525	4.26822925560223	6.90285952324228e-05	0.000665371968156216	1.21259261459846
GAMT	-1.40383072431307	4.9812030487384	-4.26624916883636	6.95025715526551e-05	0.000668579916465893	1.20607018536795
MAD2L1	1.26306313008939	6.93664380361666	4.25887941086523	7.129454605418e-05	0.00068139119441267	1.18180841270797
MAP2	-1.33886687647373	5.46468501543921	-4.25880056568218	7.13139573544229e-05	0.00068139119441267	1.18154897071861
YOD1	-1.24075603635393	5.4173256678642	-4.25802183308132	7.15059527453929e-05	0.000682766516536655	1.17898667109649
PCSK5	-1.02462605468681	5.81782812877887	-4.25468780788444	7.23336281255775e-05	0.000689124932816505	1.16801942879572
HIST1H2BL	-1.20904992051891	3.94788293525321	-4.25455864743189	7.23658783616431e-05	0.000689124932816505	1.16759464994006
MAPKBP1	-1.08790022460123	7.49957048187945	-4.25358637778209	7.26090930458187e-05	0.000690515390893569	1.16439730308415
CALML5	-2.79327543936183	7.00243877032422	-4.25116902834152	7.32172331765441e-05	0.000693976283503895	1.15644946297782
B4GALT4	1.08427403218567	6.77561302510375	4.25016003778573	7.34725248870757e-05	0.000695931755730381	1.15313279221505
NNAT	-1.18335854061336	5.83296720245678	-4.24622292913263	7.44769509887229e-05	0.000704506337981209	1.14019511904067
SCGB1D1	-1.19268109658941	3.96435562323734	-4.2453438652341	7.47030251808429e-05	0.000705894647841244	1.13730732530004
ALDH5A1	-1.23944061822639	6.03270507196633	-4.23742555146246	7.67696066417177e-05	0.000722346073619553	1.11130962928688
CD180	1.08427905290735	5.20751398465822	4.23692253497093	7.6902741331797e-05	0.000722896238071905	1.10965899528735
OR12D3	-1.1649916815391	4.61621385988478	-4.23581463151604	7.71967619938657e-05	0.000723968049114749	1.10602381694957
LGR4	-1.16375990398386	6.44061620082715	-4.23472189477961	7.74878237387015e-05	0.000725739617455156	1.10243890761928
ANK2	-1.31583344468805	5.82659144538053	-4.23258282960909	7.80606649366547e-05	0.000729661794355256	1.0954227919272
GUSBP3	1.37806226586994	6.18229797971724	4.23120251556131	7.84324870981288e-05	0.000731693221726996	1.09089639492917
SSFA2	-1.04220210234795	8.55450319091017	-4.22364703953452	8.04983227740511e-05	0.000748712098739985	1.06613430591942
REV3L	-1.04482718988803	7.51456115230964	-4.22236919716654	8.08528818502603e-05	0.000751313110090581	1.06194872431556
COMMD10	-1.23057120732128	7.58156842783008	-4.22045314116539	8.13873585445059e-05	0.000755291698367302	1.05567396198151
PLA2G7	1.30380051825638	5.58040208953844	4.21944327863991	8.16704306228447e-05	0.000757423941442152	1.05236745584704
TBC1D19	-1.35879640443782	4.89286707762805	-4.2190274486149	8.17872677134242e-05	0.000758012719942813	1.05100606465084
TRDMT1	-1.10169131813293	5.17763644323623	-4.21827106845368	8.2000205198452e-05	0.000759490818422168	1.0485299295533
LOC101928916	1.6911062555175	7.76183512441935	4.21485052971983	8.2969880437391e-05	0.000765975348443438	1.03733525585401
NNMT	1.6911062555175	7.76183512441935	4.21485052971983	8.2969880437391e-05	0.000765975348443438	1.03733525585401
VN1R1	-1.21689221868545	4.7649513330077	-4.21417964377516	8.31613648456362e-05	0.000766746704559895	1.03514017444021
PET112	-1.2193447025539	5.57159179735301	-4.21211729956503	8.3752681732841e-05	0.000771197733026704	1.02839355532705
GHR	-1.53663941493549	6.02565518882175	-4.20944081874107	8.45261542884282e-05	0.000776307433826753	1.01964057970262
STAT1	1.05292511301708	8.91150157670306	4.20279164788553	8.6477726794853e-05	0.000793377483417528	0.997908769355452
PYY	-1.31549572679522	3.69510896836094	-4.19820493469415	8.78492923579285e-05	0.000803193530129632	0.982928759494636
SERPINI1	-1.21793551507281	6.06603385878921	-4.19316966954888	8.93792232614719e-05	0.000813702895211641	0.966494133506458
DOK3	-1.06461678889513	5.02379123182431	-4.19229708352434	8.96469600643558e-05	0.000815431503581541	0.963647197115316
SLC38A1	1.02867927220582	9.39402449843903	4.19030452523658	9.02612514821133e-05	0.000820493833050458	0.957147412394926
MGC4859	-1.38516361855713	3.43679947429226	-4.18392065322496	9.22568979145701e-05	0.000834895544949179	0.93633448188443
CDX4	-1.10649235632695	3.25389757017856	-4.18126576805263	9.30993412250298e-05	0.000841447480995689	0.927684075659224
PPIF	-1.15455890147065	9.22182043608553	-4.17920566699489	9.37581707596699e-05	0.00084525132623946	0.920973739486
ZNF580	1.28024917337452	6.70752489897258	4.17869539926909	9.39220521160135e-05	0.000845891227536542	0.919311934019322
PBK	1.14709894491059	7.11260694770127	4.17861399125297	9.3948223328594e-05	0.000845891227536542	0.919046820247684
MYL10	-1.18038304458314	5.72232044085364	-4.16194489240461	9.94582553295377e-05	0.000889303267288906	0.86482232596614
CXCL9	1.49535529678854	7.93282478951522	4.15668911792624	0.00010125944865539	0.000902568536070128	0.847750229437406
PDZRN3	-1.79247095377195	5.29572514133216	-4.14748357256402	0.000104490514784732	0.000927875771288422	0.817877171072378
KIAA0509	-1.2251450636496	4.7514068009309	-4.14480146879984	0.000105450506517656	0.000933502745794359	0.809180372743503
BCL11B	-1.04718189623447	7.25860029874565	-4.1440860109138	0.00010570802342331	0.000934598380086116	0.806861009920775
ZNF675	-1.19457572608278	4.25726923643382	-4.13850995515742	0.000107735961677271	0.000951344029528075	0.788792275639954
ORC1	1.03144123541878	5.46745769992815	4.13614820741028	0.000108606186221791	0.000957837798782876	0.781143329361718
SULT1E1	-1.72090014350273	4.92579517358513	-4.13586909048106	0.000108709479086739	0.000958154019146643	0.780239520060269
ARHGEF28	-1.14783141212094	6.37915222321344	-4.1346170387012	0.000109173995266991	0.000961027588216287	0.776185667312758
XYLT1	-1.20675061019755	6.75797304537496	-4.13194342832917	0.000110172344224126	0.000966849083839647	0.767531436601015
LAMA2	-1.36089932475115	6.05582017002872	-4.13143673523061	0.000110362539413511	0.000967920345671086	0.765891670775292
ITIH3	-1.23779415272426	4.65228572712834	-4.1215112521662	0.000114152829578787	0.000997468267315752	0.733793441518094
CXCL11	1.60545531477991	5.19608921547339	4.1195277497277	0.000114925210445294	0.00100360011678349	0.727384144987718
RUNDC3B	-1.37129786836956	4.06983120270977	-4.11473720902772	0.00011681153419675	0.00101756264463565	0.711911609990371
CX3CR1	-1.46410060604282	5.78395995196889	-4.11455921128334	0.000116882195667608	0.00101756264463565	0.711336906223017
S100A8	-1.48731199336877	12.989322647823	-4.11303727283642	0.000117488062033645	0.00102221089122721	0.706423573800048
KRT32	-1.09554425325042	5.92237348973718	-4.11099110033935	0.000118307401846636	0.00102808046815719	0.69981944911839
SERPINB4	-2.14863635373803	11.7309935618399	-4.10791595100289	0.000119549157186585	0.00103696851361844	0.689897731737759
SFTPD	-1.78624859866868	4.46930821526681	-4.10433850337579	0.000121009582274632	0.00104899581754605	0.678360657893884
CLN6	1.3077831032685	4.82156817504775	4.10202128018827	0.000121964721518379	0.00105440227954873	0.670890766294928
TMC5	1.70846855063113	5.47661243640797	4.09811543334497	0.000123591175846113	0.00106349013419033	0.658305118768602
KIF15	1.02304527358217	6.54750577452698	4.0979639385822	0.000123654680580126	0.00106349013419033	0.657817100019664
TFAP2C	-1.06126146136794	8.1957297185219	-4.08963357191613	0.000127195576594559	0.00108595308224485	0.630997731582559
DNAJC17	1.0900263852707	5.25577359584238	4.08936519895755	0.000127311262933348	0.00108595308224485	0.63013422676954
RNASE4	-1.34404534166875	7.03676611916332	-4.08912939933677	0.000127412991842777	0.00108595308224485	0.629375554978781
KLRB1	-1.47238887923609	6.52366170776109	-4.08846306902147	0.000127700885050346	0.00108775430143604	0.62723180936838
BICD2	-1.00648476551761	8.54275267344447	-4.0855133359513	0.000128982899709032	0.00109801620075849	0.617744185475489
OLFML1	-1.1220682126434	6.59206524240851	-4.06541371525439	0.000138055201482897	0.00116786191310564	0.553198770074435
ARC	-1.79772751060949	3.48034766160419	-4.06533528461403	0.00013809178026587	0.00116786191310564	0.552947263038626
ADRA2A	-1.19042673988479	6.65473798852056	-4.06263150858635	0.000139358510274006	0.00117647398334705	0.544278637939034
SIAH2	-1.05102737782874	8.29889429771744	-4.06017506211209	0.000140519077845197	0.00118556713659416	0.536405837386015
P2RX7	-1.21266793981181	4.88800260824572	-4.05792679958186	0.000141589454464121	0.00119318088317095	0.529202643242138
DFFB	1.12217058052272	5.01226169151359	4.05355505675706	0.00014369335794852	0.00121019278585215	0.515202580801645
NTRK2	-1.27459654540514	6.69700074197988	-4.05267838286948	0.000144118872036627	0.00121233921485873	0.512396161987973
CHKA	1.06932576724605	5.72280732901817	4.04773254673568	0.000146542310110891	0.00122836173572598	0.496570012491639
GDAP1L1	-1.28991393195736	4.04853034213854	-4.04337151537087	0.000148711759826919	0.00124581172383306	0.482624377345673
DUSP5	-1.34534542161409	8.79325095460735	-4.04296843833107	0.000148913831763798	0.00124676942940486	0.481335860042123
PDZD7	-1.03028304145366	5.19901005504634	-4.04209789748702	0.000149351157996123	0.00124969449517604	0.478553251979823
DACH1	-1.40841867612062	4.95435578674374	-4.03996449008587	0.000150428142171074	0.00125722531998036	0.471735457308337
IGK	1.92188088698029	10.1525094812023	4.03242632143196	0.000154293844479731	0.00128650642157748	0.447662095348254
WDR41	-1.11142616641313	7.52755859871864	-4.03069383614309	0.000155195732780118	0.00129326743187091	0.442133013666277
RARRES1	2.16767157965493	5.60728342862032	4.02936526416305	0.000155890794503958	0.00129829801190635	0.437893915695801
OR6A2	-1.09976330362645	5.29066486213314	-4.02473542714675	0.000158336485280495	0.00131646012830146	0.423127716081623
LOC102725016	1.26840565867584	4.17600190460781	4.02436292141188	0.000158534859200717	0.00131646012830146	0.421940088678364
PPP2R3B	1.26840565867584	4.17600190460781	4.02436292141188	0.000158534859200717	0.00131646012830146	0.421940088678364
HMGB3P1	1.1137373309614	6.05885950581586	4.0238251779119	0.000158821651259182	0.00131807127400144	0.420225760190478
AFM	-1.04186304461198	4.90337880427077	-4.02091647914334	0.000160381621037299	0.00132946445256589	0.410955111643204
RNF170	-1.03136514341637	6.05049148221605	-4.01032149189036	0.00016618964520001	0.00137280376686148	0.377219424249676
EPS8L1	-1.0711622914839	7.87712047380333	-4.00400044111076	0.000169750721583821	0.00139541189733052	0.35711704316178
LPPR3	-1.33822131369918	3.92548039616114	-4.00393116263158	0.000169790155155746	0.00139541189733052	0.35689682385308
ERCC6L	1.20169595731307	5.18205588055881	4.00234784009827	0.000170693797581436	0.00139701467513655	0.351864433194727
ALOXE3	-1.07022053225849	6.42795946861027	-3.99919339611558	0.000172507947927412	0.00141023758581856	0.341841881654108
SLC38A4	-1.20970808641597	3.10575081386522	-3.99689374847506	0.00017384218692767	0.00141885514550993	0.334538155559722
SEZ6L2	1.25922197060541	5.706082571012	3.99490794037095	0.00017500233100295	0.00142489003947846	0.328233158331439
IGKC	1.80626261513593	9.71136209602613	3.99131378364557	0.000177121089160947	0.001438020819885	0.316826251893185
CSRP2	-1.15426188353115	9.59304355682973	-3.98939588343009	0.000178261779339052	0.00144562977217423	0.310741791987506
DST	-1.13874094175766	8.33883899753207	-3.98262966490678	0.000182342828206523	0.00147284076359197	0.289289880262675
E2F8	1.19737507880998	5.50682097468471	3.9823647737472	0.000182504413588038	0.00147326594645798	0.288450490713913
EYA1	-1.54452719430444	4.49941536166644	-3.98220351052785	0.000182602852738774	0.00147326594645798	0.287939494323568
KCNC3	-1.06141529937836	5.50529291926974	-3.98140395311772	0.000183091678402529	0.00147553407075617	0.285406107420468
LINC00652	-1.20334622988009	4.30129638866615	-3.97311281743513	0.000188235470497467	0.0015095273673383	0.259153311991742
HSPA4L	-1.09247309508667	7.73669716389976	-3.97277705089343	0.000188446682858292	0.00151012434859031	0.258090826743105
LOC100133400	-1.07150961935593	3.03060361543991	-3.9708391068664	0.000189670202774703	0.00151736162219763	0.251959508781578
LOC100287823	-1.07150961935593	3.03060361543991	-3.9708391068664	0.000189670202774703	0.00151736162219763	0.251959508781578
ACVRL1	-1.08006448836272	5.89498280367397	-3.96674935194668	0.000192277412516094	0.00152886854839308	0.239025997067685
TRIP13	1.04056401818033	7.93586018301473	3.96436939748859	0.000193810469447186	0.00153835706698638	0.231503190661273
SBNO2	1.04566968003744	5.62015673962091	3.96066978962609	0.000196216967633817	0.00155093973272726	0.219814356784704
HMGN5	-1.36970292215632	5.11163892698514	-3.9604428798709	0.000196365498667166	0.00155093973272726	0.219097649058554
ARHGAP6	-1.16502645814949	4.25177358182591	-3.96042357907649	0.000196378137610948	0.00155093973272726	0.219036687485993
NRG2	-1.03618940604617	3.73700067628654	-3.96000944235126	0.000196649519839916	0.00155135834418963	0.217728678465672
CYP2B6	-1.27919636139372	5.58258565219989	-3.95648351105346	0.000198974711675782	0.00156622310442632	0.206595641645178
RIC3	-1.06850681162705	5.22058568183418	-3.9517995866434	0.000202104491784567	0.00158734141474578	0.191815308274084
ZWILCH	1.1971837677023	6.73433100268826	3.94937502392411	0.000203743125930478	0.0015975619940509	0.184168547712692
CDR2L	1.57364751429198	5.58810815351299	3.94590545223927	0.000206110276106829	0.0016134516820528	0.173230781486165
WASF3	-1.09170792372209	6.67910144097098	-3.9442105476973	0.000207276239076692	0.00161990143278418	0.167889688147721
UNC93A	-1.43065815642659	3.36162019587958	-3.93740109969998	0.000212024883549459	0.00165337516216834	0.146444993377971
OCLN	-1.09437528166275	5.73377667397081	-3.93640785849792	0.000212726216127669	0.00165793421763133	0.143318855621641
CYR61	-1.45012147831371	8.60588049826793	-3.93520050704464	0.000213581737715198	0.00166186710266021	0.139519454156422
HSPG2	1.24849572896436	6.80270348300439	3.92734143128932	0.000219232038424018	0.00169839084074616	0.114804706374408
ANGPT4	-1.00309388911938	2.95767202754067	-3.92202186456216	0.00022313782797448	0.00172488697489739	0.0980927059264864
NEFH	1.7207932542738	5.46502713517511	3.92156072397785	0.00022347954496467	0.00172658911085265	0.0966446166736707
ENTPD3	-1.02807439136929	7.34356506947053	-3.91499782153051	0.000228397690839695	0.00176075658787325	0.0760465548614899
HERC3	-1.13811918553139	5.44903554744756	-3.91373471212269	0.00022935611163496	0.00176561441007085	0.0720845688032954
LOC101929134	-1.13811918553139	5.44903554744756	-3.91373471212269	0.00022935611163496	0.00176561441007085	0.0720845688032954
CALCRL	-1.10967348324242	6.11960503251308	-3.91323380701608	0.000229737257366607	0.00176724794405239	0.070513594442982
TPPP3	-1.99515484775128	5.41752872137055	-3.90785999365639	0.000233864755548164	0.00179317347373358	0.053667403902919
NCF1	1.0891006198184	4.1913637997504	3.90648386507244	0.000234933134862299	0.00180039373253697	0.0493556462210147
GEM	-1.5914568687221	8.52777928379294	-3.90593291461737	0.000235362187567539	0.00180270941291622	0.0476296338594668
IFI44	1.16448707213634	7.43894930018098	3.90220675294648	0.000238283766486063	0.00182213980313993	0.0359601694327303
IL2	-1.14967730256355	3.30807757019833	-3.90152548893227	0.000238821681324398	0.00182527081670632	0.0338273303857148
TF	-1.28088736303184	5.25498648208672	-3.89796462596933	0.000241652322267213	0.00184392921308946	0.0226829325709232
PDZD2	-1.56238729704532	6.74636440769226	-3.89728589474533	0.000242195512356478	0.00184609111564423	0.0205594053274814
KRT6A	-2.16038555085731	12.2058774929437	-3.89360197023329	0.000245164289279355	0.00186296938107543	0.00903747893222384
PGD	-1.08657820173481	9.61115076872235	-3.89356216020321	0.000245196561276116	0.00186296938107543	0.00891300383728844
FAM131B	-1.07010925599181	4.22590489508363	-3.89127184572092	0.000247060091481757	0.00187312154737076	0.00175310064303691
CDH22	-1.00706748600401	5.50994090943075	-3.8882762242558	0.000249518044066003	0.00188873328188054	-0.00760789428730213
C6orf123	-1.09426604576907	4.92168020220024	-3.88791143351386	0.000249818959895688	0.00188899828749225	-0.00874753057932054
TRAF5	1.15376806376871	7.41017305872821	3.88412700568447	0.000252961370692181	0.00190869631162746	-0.0205666052826325
NYNRIN	-1.37046388670091	6.72485991498576	-3.88367494194465	0.000253339271818789	0.0019105331072194	-0.0219779745416213
WNT5A	-1.1305143535991	7.88203956493157	-3.88021107945558	0.000256252924280143	0.00192796318487442	-0.0327890761504532
CELA3B	-1.11058753182297	4.88594436550808	-3.87920538422925	0.000257104882650242	0.00193175366086443	-0.0359268761817413
DKK1	-1.57885622083625	7.70342797336151	-3.87815241713108	0.000257999801374463	0.00193642957101341	-0.0392116413074097
CFH	1.53556397014955	6.75195131496868	3.86346667966044	0.000270797311616167	0.00201756067301652	-0.0849682230405273
KRT6C	-2.19980388734606	11.3885382947774	-3.86011962676886	0.000273798147736913	0.00203543264419408	-0.0953820153342386
LMTK2	-1.02484974748408	5.02514221812364	-3.85669457426887	0.000276901947235198	0.0020501421919321	-0.106032836445893
C1QB	1.04306643606966	7.65610404066784	3.8560294443023	0.000277508594506132	0.00205356359934538	-0.108100514795042
ESM1	1.02486632633868	4.95314510831332	3.84696815861449	0.000285901275531247	0.00210361746387776	-0.136247642856301
C1orf21	-1.28431984944358	5.40625075358951	-3.8401679200215	0.000292359162832342	0.00214336376961915	-0.157344852032134
ALDH7A1	-1.11727310841817	7.42288865146078	-3.83957097646578	0.000292932687969755	0.00214646087193104	-0.159195739218106
S100A7	-2.90733922771805	11.0033270072363	-3.83908691669984	0.000293398550157714	0.00214765924814055	-0.16069648963709
PP14571	-1.29702180748935	3.8732348582672	-3.83478453112639	0.000297570543773339	0.00217166956674383	-0.174030290993256
RPS4XP3	-1.13704762572503	4.92597491619827	-3.83374245276254	0.000298589567979459	0.00217166956674383	-0.177258493511983
MTNR1A	-1.27637624789628	3.92978963223849	-3.83299585567878	0.000299321705184995	0.00217166956674383	-0.179571010599946
ALLC	-1.2550409335717	4.18201714908597	-3.83123091059803	0.000301059320338957	0.00218125998132376	-0.185036677049149
CNGA1	-1.15897389145852	5.29154146759317	-3.82999377528045	0.000302283062075809	0.00218789492917631	-0.188866911779169
LRFN4	1.43920205694375	4.40283814679964	3.82702525959484	0.000305238928476001	0.00220205122325843	-0.198054511099024
MEG3	-1.00420634514981	5.74308139172081	-3.82333542711804	0.000308951692071953	0.00222349736475731	-0.209468532710957
S100A10	-1.01670629347851	12.6623301815195	-3.82091265775639	0.000311413029560242	0.00223801533838742	-0.216959398497936
SERPINB5	-1.69962937718611	10.7005687620723	-3.82065954001459	0.000311671258806618	0.00223829042282733	-0.217741835850456
HPSE	-1.38364146222097	7.29932876812973	-3.81810154350219	0.000314292460278649	0.00225301073442939	-0.225647333211081
CLGN	1.57315080406565	3.55745183127671	3.81610101942797	0.000316357130621576	0.00226324376227157	-0.231827702115019
CYP2B7P	-1.42955563245845	6.09717783779827	-3.80947853031458	0.000323285146813078	0.00230122012320652	-0.252272895403839
ABCA12	-1.70565990188852	5.90980823197594	-3.80674275240558	0.000326189386949498	0.00231724940488923	-0.260712533565831
ZNF205-AS1	-1.2519676568283	4.39434328513171	-3.8027799670157	0.000330440575460138	0.00233926242956534	-0.272930782150818
RSRC1	1.03810345454943	6.46654474910638	3.79477920761496	0.000339186006542798	0.00239282759729894	-0.297575257198471
HMOX1	-1.21424847224945	8.29237697380295	-3.78955783318182	0.000345012496887625	0.00242790369280801	-0.313641247859668
GJB5	-1.34455751736537	7.37690300478727	-3.78765974506301	0.000347154228136086	0.00244165726860225	-0.319478219969968
ROR1	-1.31193648997976	5.0008430567792	-3.78752158100753	0.000347310623581443	0.00244165726860225	-0.319903029566186
DPP6	-1.07176287526906	5.45065129149742	-3.7827386642198	0.000352766471924256	0.00247511409041967	-0.334603047627334
BHMT	-1.11488484285673	4.81149096090751	-3.77725972554767	0.000359117156409718	0.00251594504845625	-0.351428142844833
CDR1	-1.09217183791029	1.96453261567018	-3.77552778787046	0.000361147335878771	0.00252892131501507	-0.356743556264252
SPTBN2	-1.05780128671612	5.84760632034825	-3.77429583100673	0.000362598122273814	0.0025353317525917	-0.360523582277631
OR5V1	-1.19027021779704	4.03825491099181	-3.77113364299898	0.000366347595416981	0.00256028855665739	-0.370222659076846
RASSF8	-1.27602998512034	3.7359643545399	-3.77053573030835	0.00036706071446494	0.00256401112640997	-0.372056013253404
CD55	-1.24943762525957	9.10557782359903	-3.75531075240099	0.000385673573655104	0.00267953551808886	-0.418678899794368
ANGPT2	1.15211812098602	4.87336221109702	3.75436884651128	0.000386854267841315	0.00268511257327279	-0.421559411408208
ADAMTS1	-1.39344775827182	7.20448833713261	-3.75244058216636	0.000389282178021703	0.00269548887130767	-0.427454975234211
IGKV2-28	1.74308248882191	7.35253776224647	3.75167799500603	0.000390246382902581	0.00269548887130767	-0.429786023743397
IGKV2D-28	1.74308248882191	7.35253776224647	3.75167799500603	0.000390246382902581	0.00269548887130767	-0.429786023743397
LOC101929272	1.19699726103601	3.77623172345448	3.74886171798444	0.000393827090352332	0.00271757906737539	-0.438392158201604
CRYZ	-1.08766293610069	8.38293890447078	-3.74690368941239	0.000396335098397225	0.00273223147890722	-0.444373235639323
IMPG2	-1.1810053949415	4.09971863521476	-3.74108380430936	0.000403880242602928	0.00277885253603022	-0.462139393506321
BATF	1.01139233608329	6.69745951436549	3.73934977725131	0.000406154753792293	0.00278909944025176	-0.467429461973413
RGS20	-1.39749998833357	5.9358988187399	-3.73704313006124	0.000409199366130995	0.00280323268755505	-0.474464070817127
TPPP	-1.0356897413889	4.76390732498866	-3.73296015074308	0.000414642216686361	0.00283181010259177	-0.486909324193745
MT4	-1.41292363595212	5.24333929996322	-3.73222263216554	0.000415632727987329	0.00283500230400575	-0.489156433005212
SLC29A2	1.17500410001586	4.70328952827638	3.73143406855674	0.000416694297965113	0.00283951682757234	-0.491558760881474
CXCL1	1.69820648138389	8.01851223492569	3.73092809130793	0.000417376813525564	0.00284280429845216	-0.493100033160291
COL4A1	1.19504998508618	9.07445414076154	3.72808245237996	0.000421235273225076	0.00286496446241354	-0.501765779193476
BTNL2	-1.18930542149429	3.81802367555835	-3.72546542890877	0.000424813843568764	0.00288378169585523	-0.509731670423111
LRP1B	-1.36874517149584	3.07896201644208	-3.72518338742654	0.000425201243683243	0.00288503308034934	-0.510589959932904
IL32	1.80493491076048	6.7845326436801	3.72474780035242	0.000425800211342427	0.0028877180920063	-0.511915428892276
IFI16	1.03995498183244	10.1082723841157	3.72393006613976	0.000426926842340125	0.00289121857767803	-0.514403489236953
P2RY2	-1.49712590474226	5.90538536240815	-3.7221242567449	0.000429424898147958	0.00290536616804104	-0.519896679597855
ITGA1	1.16717647768708	2.86648019279796	3.72046303638996	0.000431735275963818	0.00291821826874116	-0.524948559557172
STEAP4	-1.31455564163235	4.4367171211478	-3.71985867214629	0.00043257875340629	0.002922529209889	-0.526786119496456
DCLK1	-1.19932043265175	5.34273058989885	-3.71901848242729	0.000433753977585589	0.00292745350689431	-0.529340391532734
COL11A1	1.79698860424902	4.72794648179012	3.71706898169632	0.000436492633318293	0.0029350153025018	-0.535265698313538
SPRY2	-1.42211694448385	6.50271156745636	-3.70468143895817	0.000454284761699615	0.00303597266896901	-0.572870670152865
AGR2	2.54672030863285	7.25233890908766	3.70304219219636	0.000456690496383248	0.0030477494469766	-0.577841019324026
LY6D	-2.71617939493101	10.5322500296028	-3.69752289304018	0.00046488036931493	0.00308645807814324	-0.594565841828008
MMP11	1.08512609057713	7.711795724119	3.68716646552403	0.000480628087978068	0.00317174355503595	-0.625905776242682
DIRAS3	-1.35755566773599	4.46186822984515	-3.68546815650342	0.000483258647942062	0.00318466552410056	-0.631039774982702
EPHX3	-1.61111263173628	8.41179272512203	-3.68465980451765	0.000484515553243151	0.00319146823387978	-0.63348290156579
APOBEC3B	1.47571489257895	6.92880088124965	3.68107473960692	0.000490127696754555	0.00321947957257916	-0.644314144454209
ZNF682	-1.1070379311972	2.67637493498612	-3.67689621157007	0.000496747219261338	0.00325393475853623	-0.656929921567785
RSAD2	1.22983878697769	5.94212728827308	3.6764238495698	0.000497500872439572	0.00325736976756748	-0.658355500595011
FHL1	-1.40877019349914	7.10004963587636	-3.67525166501245	0.000499375811703463	0.00326663514396077	-0.66189262743242
AVP	-1.00499422371311	3.61610419649209	-3.6746649210793	0.000500316855942338	0.00326978007784211	-0.663662888099001
CRHBP	-1.17282161482315	4.40611455722542	-3.67409127093613	0.000501238536790275	0.00327429753136378	-0.665393469941136
SEPP1	-1.42125300947121	10.5390614819036	-3.6579380781011	0.000527867444827814	0.00340751506411339	-0.714053626055598
FBXO5	1.02409204218641	5.43453746902506	3.65245673757158	0.000537206506644334	0.00345994109084438	-0.730534629907575
TCIRG1	1.29468978466955	7.15766598896456	3.65136422296334	0.000539086674590724	0.00346733520714577	-0.733817657434755
NDOR1	-1.02450393147975	4.19470147016405	-3.64586859131135	0.000548640032679231	0.00351576039369721	-0.750322608401877
LAMP3	1.27408658732499	7.53879577030805	3.64473322567921	0.000550633732960892	0.00352564401888615	-0.753730452438719
CPEB3	-1.28366434958611	4.39122670019307	-3.64363932785535	0.000552561152461756	0.00353320830521001	-0.757013186300723
CCL16	-1.0259436810056	4.99754858009533	-3.64260984322699	0.000554380955426136	0.00354165675121157	-0.760102042752446
ELP6	1.05750233453815	5.28201789597992	3.64215014264872	0.000555195405838084	0.00354526576456067	-0.761481143632498
PSG5	-1.02674678537157	4.02127623216385	-3.6412432537164	0.000556805487126395	0.00355394984775015	-0.764201481670788
NEFM	-1.43193272416853	5.1399212116196	-3.63835453279472	0.000561963836103143	0.0035820467399522	-0.772863702187187
ATOH1	-1.05196506956208	3.5454053112574	-3.63684818180061	0.000564671757131175	0.00359446967980275	-0.777378950277362
abParts	2.02835289345327	6.21472527840942	3.63021917480835	0.000576737116549601	0.00366306703260471	-0.797234960230779
IGKV4-1	2.02835289345327	6.21472527840942	3.63021917480835	0.000576737116549601	0.00366306703260471	-0.797234960230779
DPPA4	-1.05367433539848	3.2009454332803	-3.629230536101	0.000578557456159329	0.00367134628723168	-0.800194256963371
IGKV1-17	1.80017792389502	8.07789055163091	3.62749320791942	0.000581769608033684	0.00368514605035336	-0.805393353716793
CLEC3B	-1.68837279365653	5.55892450935051	-3.62544127087652	0.000585585345854023	0.00370271321490608	-0.811531880680962
PAFAH1B3	1.02011508553244	7.5519213955118	3.62276014870376	0.000590607073776452	0.00372049319205938	-0.81954929440871
DSCAM	-1.02718343003676	5.10101784773476	-3.62186133786312	0.000592299711761996	0.00372806223195973	-0.822236171840049
IL1RL2	-1.32507254399487	4.98515644762399	-3.6094606714991	0.000616129835462233	0.00384283261731668	-0.859262449125921
RIMBP2	-1.31773096637458	4.86578215928278	-3.60858793004029	0.000617840941304248	0.00384927037118334	-0.861865218299333
COL10A1	1.39585529851985	5.37483812253223	3.60609707332212	0.000622749482708392	0.00387391622168162	-0.869291440781627
KRT34	-1.22174279543831	3.62395273148895	-3.60275593432735	0.000629391989774413	0.00390839221622153	-0.879247480697114
LOC100653049	-1.22174279543831	3.62395273148895	-3.60275593432735	0.000629391989774413	0.00390839221622153	-0.879247480697114
C7	-1.51280558788793	4.28841928750311	-3.6009471808157	0.000633016077099929	0.00392574963921248	-0.884634774194299
TREM2	1.30284445003971	4.51329227663316	3.59996780500477	0.000634986680242004	0.00393453587129454	-0.887551071347616
ODC1	-1.09794322842848	9.94661081401916	-3.59816709792596	0.000638625146656638	0.0039502516447568	-0.892911713942516
FOSL1	-1.6215263991359	7.60820064903682	-3.59707974608723	0.000640831833051486	0.00396039090212941	-0.896147881178313
TCRBV10S1P	-1.01495969197774	4.89104752928553	-3.59438389456058	0.000646334202546229	0.00398745825001165	-0.904168516616283
TRBV21-1	-1.01495969197774	4.89104752928553	-3.59438389456058	0.000646334202546229	0.00398745825001165	-0.904168516616283
IGLC1	1.92051796994712	9.93503549005834	3.59385067887027	0.000647427840726171	0.00399073959264097	-0.905754465749315
CCDC70	-1.14814157162539	3.83227001782862	-3.59197733639028	0.000651284102937352	0.00400299264069412	-0.911325158129065
DGKE	-1.01675297340569	4.14787135458765	-3.58732076389674	0.000660964627542888	0.00404783854660748	-0.925164074220083
NAP1L3	-1.73202736170307	4.62219513446206	-3.57994527503231	0.000676578430002135	0.0041256765379701	-0.947059486305521
HAL	-1.20543150169926	5.69220308982888	-3.57972146256902	0.000677057684698005	0.00412682779244498	-0.947723453920437
GNAL	-1.14201633150486	5.6638789159825	-3.57345977525383	0.000690597744858636	0.00420034792763335	-0.966288570242726
RECQL4	1.08626550640293	3.98236093893416	3.57332228073369	0.00069089793106186	0.00420037561169316	-0.966695986566033
FAM153C	-1.04188164435596	4.61219575296942	-3.57095802364661	0.000696079189246572	0.00422245652483107	-0.973700025994647
LOC101928349	-1.04188164435596	4.61219575296942	-3.57095802364661	0.000696079189246572	0.00422245652483107	-0.973700025994647
LOC101930363	-1.04188164435596	4.61219575296942	-3.57095802364661	0.000696079189246572	0.00422245652483107	-0.973700025994647
HOXB13	-1.03866394910147	2.93224464742553	-3.56773010262864	0.000703212909298122	0.00425702983183115	-0.98325775950225
VTCN1	1.55266804272931	5.26097350123224	3.56753388103852	0.00070364879589559	0.00425785438334095	-0.983838581172789
RIT2	-1.1374492573613	2.67322614812922	-3.56636722506858	0.000706245719514061	0.00427174933284623	-0.987291486402705
ZNF671	-1.09302151367892	4.91803024385771	-3.56257294804302	0.000714754827985652	0.00431220237622936	-0.998516155123097
EPHA3	-1.03191461992961	3.9530301682302	-3.56219202729938	0.0007156144555552	0.00431555610548739	-0.999642607540009
EHF	-1.32621477748211	7.92762925728953	-3.55719032527171	0.000726993507478359	0.00436021082165047	-1.0144262472991
ANXA8	-1.30832982693888	12.1184357271239	-3.55127864155695	0.000740664802514604	0.00442530088903595	-1.03188200092367
ANXA8L1	-1.30832982693888	12.1184357271239	-3.55127864155695	0.000740664802514604	0.00442530088903595	-1.03188200092367
CYP4F12	-1.12159081467681	7.2325028053609	-3.54842940184129	0.00074734093252131	0.00445769100304903	-1.04028831108876
SLC6A9	-1.00664717379872	4.96070666090982	-3.54536356984131	0.000754588480846294	0.00448773258093936	-1.04932870416122
CDKL1	-1.12346069724003	2.82952182781678	-3.5420353637528	0.000762531929843404	0.00452446840364612	-1.05913696633881
IL17A	-1.00314142134197	3.5307534719865	-3.54105287956218	0.000764891991339665	0.00453193720306671	-1.06203120179962
TRAIP	1.09076443374385	5.06259203240351	3.53756086475176	0.000773336631247504	0.00457624608778198	-1.07231382616732
ATP1A2	-1.12035421483999	4.32401471283459	-3.53721564270879	0.000774176270173749	0.00457930742990368	-1.07333000832225
GUSBP9	1.25275796577013	6.92623823789516	3.5364037112333	0.000776154444035171	0.00458909793626788	-1.07571972102374
CDS1	-1.07064919325735	6.4471378015292	-3.53444108985333	0.00078095600391044	0.00460981425158269	-1.08149470428062
LOC102725271	1.10339043481241	3.15815318255022	3.53385498559698	0.000782395377355728	0.00461256162716605	-1.08321889788086
NTM	1.10339043481241	3.15815318255022	3.53385498559698	0.000782395377355728	0.00461256162716605	-1.08321889788086
WFDC1	1.5024207930939	6.25639326222052	3.52830993217181	0.00079613847102529	0.00468058124841654	-1.09952194048996
G0S2	1.03794714974099	7.50817805358258	3.52649535651683	0.00080068540669088	0.00470088357779505	-1.10485331990874
MLLT4-AS1	-1.14670133295432	4.49256503068805	-3.52600882123709	0.000801908749205188	0.0047061212344929	-1.10628249493258
CYAT1	2.13092645808399	10.1839394870514	3.52448643032917	0.000805748129867481	0.00472475007394023	-1.11075360790009
WNT1	-1.0364489301469	3.80057231794951	-3.51629392910031	0.000826710914560074	0.00482576362944516	-1.13479228716146
RBM41	1.07428710028961	5.98012969125554	3.51491647818342	0.000830286005134203	0.00484265335014235	-1.13883041349579
OR7E111P	-1.07711934287665	5.60604906501114	-3.50892139233141	0.000846017679299339	0.00491022025632557	-1.15639337342988
NUDT1	1.22199038879767	6.3019473926194	3.50800620397466	0.000848443990911313	0.00492050414143356	-1.15907272541935
NEUROG1	-1.08521878307766	4.29694757868599	-3.49475697833671	0.000884318762302699	0.00510051925288646	-1.19780988362477
PID1	-1.04053611702972	6.4383965947902	-3.49112511882443	0.000894401446331463	0.00514479989857386	-1.20841145474781
UBE2O	1.10758991684229	5.3741084022561	3.49030502902577	0.000896693216859241	0.00515380955709389	-1.21080432128738
ZNF780A	-1.20748449894216	3.5384504968785	-3.48079322409389	0.000923684838156718	0.00526845209977144	-1.23853060889285
TIMM50	1.07204260975251	4.28187924821247	3.4802773517943	0.00092517055474763	0.00527480868453224	-1.24003290111094
CDH13	-1.36320758252316	5.50579561112304	-3.47769916784222	0.00093262979784698	0.00530456531937946	-1.24753870669172
ZFP2	-1.14906138145247	3.81567173457101	-3.47680764802312	0.00093522241017927	0.00531293082919915	-1.25013330341928
FGF14	-1.45252167234783	3.37152242082189	-3.46725798733037	0.000963425952886778	0.00544485120867754	-1.27789787036227
RAI14	1.41985925682633	7.43906608819502	3.46240063530648	0.000978079180115402	0.00551888363426515	-1.29200047478032
IGKV1OR2-108	2.21245264520689	6.97002819644937	3.46102781753642	0.000982258734136333	0.00554026681008695	-1.29598384857014
RAB11FIP1	-1.0193577066215	8.22379896578343	-3.45691574673963	0.000994879551365739	0.00560700066077129	-1.3079091144686
QTRT1	1.17039969200893	5.71814689582038	3.45431323953749	0.00100294649151151	0.00563904382722421	-1.31545163685018
GUSBP11	1.11124885881358	7.92684389288176	3.45281000974311	0.00100763424019208	0.0056567969834943	-1.31980652352674
TMEM8A	1.10584190151464	5.77175024472112	3.44497703606771	0.0010323990042455	0.00576132170161825	-1.3424781959803
MCHR1	-1.15092888832657	5.17034220110288	-3.4439356583444	0.00103573455148893	0.00577539894331035	-1.34548974084464
ITGBL1	-1.06872755540935	5.33779050157307	-3.43994186982573	0.00104862165387286	0.00583123931828789	-1.35703363735503
PDZD3	-1.01277259620612	4.5051221988677	-3.43862621530777	0.00105290016180091	0.00584816477672685	-1.36083451260149
IGLV1-44	1.87531941300399	9.18690013116871	3.43618130694587	0.00106089497355962	0.00588566801418785	-1.36789515699763
ATF3	-1.20442836420797	9.28619929051797	-3.43567647179011	0.00106255292597698	0.00589256517263113	-1.36935264752476
ZNF711	-1.15994808296922	3.69741903603762	-3.43504486824358	0.00106463066167255	0.00589948223129627	-1.37117592300005
NDUFA4L2	-1.40587108273313	8.05855229369961	-3.4280159801861	0.00108801432792923	0.0060079702958486	-1.39145123447887
CPEB1	-1.20106060876316	4.48392748018362	-3.42652004325449	0.001093053405859	0.00603110787978434	-1.39576274883551
IGLV4-60	1.03785242960415	4.58182745100062	3.42600968003486	0.00109477762107465	0.00603827656841174	-1.3972334012509
PTGER4	-1.02877647032588	6.13516258589702	-3.41749473331821	0.00112392738701319	0.00617508132818385	-1.42174804668232
SLC39A14	1.12877099244212	7.84798615974274	3.41702329666135	0.00112556257192253	0.00618167492148252	-1.42310411310262
PNLIP	-1.02546554276165	3.92691116306395	-3.41428622627718	0.0011351007343307	0.00622683831404271	-1.43097467023299
PHLDA2	-1.09518748259346	7.91144761294857	-3.41408423240445	0.00113580766798395	0.00622831159657121	-1.4315553425397
NR3C2	-1.40448878464933	5.12791449880746	-3.40800332415269	0.00115728570000242	0.00632307495580629	-1.44902524013013
LUZP2	-1.09447791409484	4.43737091757902	-3.40565571256331	0.00116567997871959	0.00635288881382738	-1.45576406208101
CYP2J2	-1.34091485125307	5.41410138182416	-3.40167504361075	0.00118004538091437	0.00641641208267561	-1.46718337039864
ITGA8	-1.16387421907158	6.60314287007145	-3.39266348959953	0.00121318757847357	0.00655148959139207	-1.49300118069374
KRT33A	-1.3872655648153	3.60344638532491	-3.39149822227261	0.00121753688139007	0.00656998253353213	-1.49633623022312
SLC4A2	1.16854172973352	5.38128891790035	3.38606907728146	0.00123799607630584	0.00667024962159781	-1.51186440365087
GRAMD1C	-1.06449789248422	5.35382927258537	-3.38468272805102	0.00124327227782826	0.00669106534976662	-1.51582685264212
MMP13	1.66865328795753	4.30569185669571	3.38311656747959	0.0012492583923445	0.00672073579645236	-1.52030190472786
MAB21L1	-1.17697191321196	3.59918962440373	-3.34794618508629	0.00139108397012704	0.00730666212479295	-1.6204219465871
MIR548F5	-1.17697191321196	3.59918962440373	-3.34794618508629	0.00139108397012704	0.00730666212479295	-1.6204219465871
LDB2	-1.19983590199881	6.57184859813085	-3.34737966945125	0.00139348833013174	0.00730972407041036	-1.62202877599955
ZBTB16	-1.09061351014597	5.93431068056933	-3.34184093720741	0.00141720304698157	0.00741370430468118	-1.63772862556211
CXCL10	1.33831844884454	8.68630608658499	3.34074970343114	0.00142192000754006	0.00743290635288051	-1.64081967749973
LOC100506558	-1.1420706703818	7.55231986852296	-3.33971355824999	0.00142641256006791	0.00744816966315506	-1.64375404035035
MATN2	-1.1420706703818	7.55231986852296	-3.33971355824999	0.00142641256006791	0.00744816966315506	-1.64375404035035
DUSP4	1.23321419291291	4.90661031873264	3.32362152762066	0.00149792827114987	0.00775038779187814	-1.68924598611128
PLAC8	1.12515833984191	7.7920916986965	3.32051727113849	0.00151210785044832	0.00781237394151627	-1.69800419500699
SLC8A2	-1.17298739997442	4.71829431437559	-3.32019767465758	0.00151357486774648	0.0078142702474353	-1.6989055683999
MMP10	1.83347541709215	5.80902775901401	3.31837416332972	0.00152197090312745	0.00784356860914333	-1.70404735603492
DGKB	-1.129425918645	3.44329199062892	-3.2981677666073	0.00161799624899963	0.00823444800716962	-1.76089245385438
PAX6	1.47471137161443	4.3572349545606	3.29756890913384	0.00162092748775794	0.00824566335340666	-1.76257349116346
GALNT14	1.18330020334082	6.910854785747	3.29666534197563	0.00162535967091572	0.00826411003149772	-1.76510946900658
CHI3L1	1.28715493227577	6.70961752328006	3.29209710334529	0.00164794324411649	0.00835914945105575	-1.77792341102611
FETUB	-1.25305655624435	3.08526894599193	-3.27637313762689	0.00172795770613831	0.00867826903104033	-1.82193445754965
GPR19	1.15878403574124	3.98634540926032	3.27195405101785	0.00175109545672094	0.00876697626846329	-1.83427687412193
DLX5	-1.16056654365068	5.69123260436112	-3.27182207419002	0.00175179093652641	0.00876697626846329	-1.83464530336097
IRS1	-1.07165185733848	6.92584461428897	-3.26861965944289	0.00176874668581421	0.00882695922446375	-1.84358204061597
KRT14	-2.46763693045028	11.9667891729474	-3.26470454679077	0.00178968589763816	0.00891892572207751	-1.85449931931336
STAG3	1.07284708728683	6.07458208950436	3.24835692146398	0.00187966543765441	0.00930208517526778	-1.89998534414754
MEOX2	-1.09840300350086	2.50353089886077	-3.24625583535037	0.0018915340513923	0.00935430414277127	-1.90581981231614
KRT15	-2.06489598273877	11.2887772427734	-3.24290319581829	0.00191061854446884	0.0094355468473456	-1.91512419146212
C10orf10	1.05513791883748	6.60163608636503	3.24192284939582	0.00191623318016919	0.00945998645720775	-1.91784360819541
MYOC	-1.05158365525215	5.00176393518338	-3.240380978573	0.0019250951841951	0.00949474182566903	-1.92211948441411
EFCAB1	-1.02902973160162	5.02084094061248	-3.23919779227117	0.00193192174902695	0.00950441281515753	-1.92539969361598
SLC2A6	1.09034391290874	3.79077601017076	3.2365870330503	0.0019470655274555	0.00956897509999575	-1.93263464889165
TMPRSS3	1.00236996858683	5.80310402498015	3.23528724423342	0.00195464654308758	0.00959424821712396	-1.93623509867718
CPQ	-1.10163187284435	6.41532455313831	-3.22724110226879	0.00200219683804457	0.00978239775616823	-1.9585003952049
NT5E	-1.46877413567551	5.89905082563013	-3.22391039133411	0.00202219680818962	0.00984963052819955	-1.96770567385974
ADAMTS20	-1.02328251389406	4.24026923492042	-3.21951132908698	0.00204889978984685	0.0099660281458898	-1.97985330747277
LOC101928620	1.21491829811331	6.50825806265984	3.21667450162656	0.0020662951298596	0.0100266124334171	-1.98768073325259
POU2AF1	1.21491829811331	6.50825806265984	3.21667450162656	0.0020662951298596	0.0100266124334171	-1.98768073325259
GAN	-1.24645943290559	4.95498088222631	-3.20314332416943	0.00215119412556403	0.0103344564048897	-2.02494883671751
SULF1	1.13634345824162	7.34309661277503	3.19948174636049	0.0021747250463179	0.0104141833031782	-2.03501451115483
LA16c-358B7.3	-1.050419451442	4.08041329763506	-3.19208613737181	0.00222299140076088	0.01057732768799	-2.0553200464451
NVL	1.15126030101487	5.17793185354809	3.19197710769668	0.00222371043102661	0.01057732768799	-2.05561915023841
ZNF528	-1.02001526248228	4.72508196555791	-3.18924674811604	0.0022417879815546	0.0106454958696283	-2.06310703877367
SUGCT	1.26167441582078	4.3274241694635	3.1790103388883	0.00231079780813768	0.0108822722101492	-2.0911392284989
PRSS1	-1.03057988144434	3.50185743299106	-3.17847763685918	0.00231444307524583	0.0108958274397259	-2.09259626010581
CSDC2	-1.05906748014726	3.74715993403457	-3.17813569020134	0.00231678584994029	0.0108996335615734	-2.09353145104103
ZNF329	-1.01483666598807	5.38076061739397	-3.17554306902549	0.00233462115079271	0.0109621390169957	-2.100619678651
SMPDL3B	1.03439153509364	2.38421518901738	3.17088825970759	0.00236696635974135	0.0110770283396591	-2.11333554688697
VCAM1	1.13560820584143	7.05199199104123	3.17007371235767	0.00237266948984787	0.0110827736541536	-2.1155593305983
TMEM132A	1.03276374291693	6.60289813554605	3.1577819121948	0.00246031120701218	0.0113900624402832	-2.14906728024643
CDH19	-1.13111002722423	4.15874689280023	-3.15641659698707	0.00247023110671118	0.0114219538532974	-2.15278342293475
PDE2A	-1.02122796480378	6.15016453774127	-3.1528998785011	0.00249595523773388	0.0115106699909913	-2.16234998378703
STMN2	-1.17368647844917	4.56124815549369	-3.14633694177761	0.00254463451364514	0.0116852511861248	-2.18018269662681
PDZK1IP1	-1.10213766454301	9.80719626415022	-3.11722025364514	0.00277152094527531	0.0125366983732797	-2.25897486348714
TCEAL2	-1.16496859861162	5.28735729410695	-3.11448877844379	0.00279374970509757	0.0126011415269925	-2.26633928762392
FZD2	1.09990907331379	5.15219410112064	3.11295779768908	0.00280628165930191	0.0126352689204805	-2.27046497216995
TENM4	-1.07408005336249	6.00349883615749	-3.11271729097128	0.00280825511698769	0.0126352689204805	-2.27111295570507
PSCA	-1.37723883966208	6.05871078809246	-3.11089806477197	0.00282322472421155	0.0126937901524044	-2.27601321775818
SFRP4	-1.48401141615253	7.81761673967059	-3.10887247268637	0.00283998022283596	0.0127489538723707	-2.28146690245919
AK5	-1.03274658119738	4.80768258901565	-3.10715577291291	0.002854253355679	0.0128008938375907	-2.28608691138514
SOAT1	1.01573388464347	4.64771407086651	3.10702648170653	0.00285533103158397	0.0128016861144667	-2.2864347869105
PTGER2	-1.01499380834144	4.91742565189171	-3.10153715397126	0.00290143859570491	0.0129511905648053	-2.30119487316392
MNX1	1.16148289627697	5.2020193142473	3.08386114678046	0.0030546808131873	0.0135121123890925	-2.34859434587856
IGF2BP3	1.11682716060792	5.23710806816225	3.08242915698072	0.00306742094795536	0.0135600239043403	-2.35242568684143
IGFBP5	-1.32588543178034	7.54581225798928	-3.07714140572547	0.0031148963083545	0.0137101755728317	-2.36656200916568
MFAP4	-1.68685984094868	5.40376901722038	-3.06725871573978	0.00320547150342969	0.0140238328685926	-2.39293494014092
KRT17	1.6158193407766	11.261103154199	3.05130000431625	0.00335693994637917	0.0145768345837883	-2.43539115643351
IL9	-1.05269757357115	3.36244568635036	-3.05072740884844	0.0033624967174299	0.0145965027073767	-2.43691145851108
CEACAM6	-1.31975542181195	10.3260580879198	-3.04152505181036	0.00345298636489861	0.0148847179224756	-2.4613159393618
F9	-1.02172136719187	4.71685699662083	-3.03881999627246	0.0034800147182087	0.0149792488224085	-2.46847938600146
IGLV@	1.47200506600451	7.9220947881227	3.0384616704519	0.00348360979152457	0.0149849009742601	-2.46942794185452
IGLV2-14	1.47200506600451	7.9220947881227	3.0384616704519	0.00348360979152457	0.0149849009742601	-2.46942794185452
PGR	-1.20473794199006	3.01410233054116	-3.02982644561822	0.00357130076188279	0.0152972689854781	-2.4922620883457
IGLL3P	1.26112514826571	9.17179834065032	3.02503243394753	0.00362086769201058	0.0154955687253272	-2.5049182209266
DSC3	-1.18407271255102	9.79023277091968	-3.01939508971239	0.00367997378692557	0.015705937988777	-2.51978181287994
BTBD2	1.10912137162199	5.58022577472779	3.01273709271223	0.00375093811299231	0.0159608651420769	-2.53731009492046
KRT81	1.22065794085855	3.78905245601403	2.99090866107449	0.00399263093608007	0.0167337169144029	-2.59457591744578
SERPINA1	1.07356427787349	6.91349477196099	2.98860272468133	0.0040189919904829	0.0168094901974628	-2.6006073726551
IGLJ2	1.54704894355761	6.93504551863604	2.98834790210543	0.00402191498646189	0.0168118176309652	-2.60127367967676
IRX4	-1.35759873646207	6.11022833476383	-2.98178153799414	0.00409792104112197	0.0170442804895378	-2.61842875108477
AASS	-1.09988685679373	4.48230570755186	-2.96464392784545	0.00430262481519915	0.0176919269296501	-2.66306939161467
MVD	-1.08919096691194	4.36445954183842	-2.96045472391634	0.00435408819034429	0.0178742805571834	-2.67395235043218
CXorf57	1.20084696222356	3.74490748456047	2.9569581244446	0.00439748010601718	0.018026369690217	-2.68302720932736
CH25H	-1.00504044082997	5.7193280216375	-2.9567371274763	0.004400236066845	0.0180272647167629	-2.68360050166286
CXCL3	1.14769968890955	4.68896932162947	2.94249138884581	0.00458130958440959	0.0186134534101491	-2.72048789723003
IGLJ3	1.27735241735814	7.03274279439726	2.93789358272732	0.00464121095162847	0.0188137875037767	-2.73236475981759
FBLN1	-1.05021746329757	8.16106245106444	-2.93543683095193	0.00467351511723206	0.018917750081377	-2.73870522098916
PDK4	-1.25257897528616	4.2555453833264	-2.93319488571844	0.00470317660222802	0.0190100498435472	-2.74448782400011
WFDC2	1.30262023508201	8.59433134452935	2.93159954560852	0.00472438954038419	0.0190639382532742	-2.74860062895009
PPARGC1A	1.04113633735422	3.7707899529034	2.92991898218629	0.00474683159624581	0.0191219119136548	-2.75293132047715
XCL1	-1.00776576043282	5.60929595622886	-2.92827602403174	0.00476886697991047	0.0191834830267746	-2.75716329985934
SLC46A3	1.01255768381342	5.62532528471049	2.91963688739093	0.00488630354227188	0.0195643847747148	-2.77938682556502
HOXD10	1.30673673974163	4.75839434339172	2.91257419064999	0.00498429544307012	0.0198812098975689	-2.79751829774855
FAR2	1.07566989141792	4.36574512626072	2.91246956992214	0.00498576059790583	0.019881472516151	-2.79778663274599
CYP4B1	-1.76522241646055	6.47607741864399	-2.9110323470237	0.00500592852432157	0.0199431572418287	-2.80147213696543
HSD3B1	-1.03172399803873	3.41374687939784	-2.90809532872881	0.0050473776040445	0.0200764672447548	-2.80899932896614
MYRIP	-1.0738584043835	3.37968285678219	-2.90725527902846	0.00505929124083936	0.0201024079001961	-2.81115121025339
LEPREL1	-1.23532404291109	7.57935613394452	-2.90585137520341	0.00507925962836618	0.0201637666386775	-2.81474641826189
NAALAD2	-1.10518246459701	3.18828172945697	-2.90518506696987	0.00508876235893972	0.0201958479317921	-2.81645228430805
GAB2	-1.04937180028538	6.8370071758704	-2.88250827799111	0.00542215521374337	0.0210658958919513	-2.87433217630816
CAMK2N1	1.10792273411795	8.21073175750461	2.88002032749299	0.0054599374171966	0.0211837222347158	-2.88066143764634
MZB1	1.4616111196334	5.53141476299373	2.86960845543032	0.00562070869997226	0.0216654989715697	-2.90710380339722
COBL	-1.16604104782802	6.76778340561514	-2.86896046873453	0.0056308575560979	0.0216987318028313	-2.90874704525047
ASXL3	-1.01921190250558	3.90171669771253	-2.86855688984847	0.00563718701840044	0.0217113453937201	-2.90977034588784
FCGBP	-1.56977645214153	7.38841824513963	-2.84575740931433	0.00600562032473583	0.0227662362790413	-2.96740155021439
SLC44A4	1.0898237040765	5.4895369143683	2.83991323253515	0.00610357482865617	0.023075995520369	-2.9821175290577
ZNF385D	-1.03607074593415	3.12228216617727	-2.8379662364184	0.00613653445735554	0.0231390343869712	-2.98701503646778
FAM110B	-1.14486738472794	3.52491389327278	-2.83732123361455	0.006147489509451	0.0231557611214952	-2.98863692036011
SEMA3E	-1.116416642272	2.67758536330565	-2.83511579946152	0.00618508415337766	0.0232603694153493	-2.99418043399307
FGF9	-1.08947189773787	5.8176096823643	-2.79512686915075	0.00690458725853886	0.0253620413054085	-3.09412047145804
CDSN	-1.40303747489107	4.49406634186799	-2.78255025360036	0.0071463227575548	0.026041280774388	-3.12532547037306
SUSD4	-1.22352671893112	7.59439832449949	-2.78035127427077	0.00718938029161206	0.0261662585822404	-3.13077037935771
CSRNP3	-1.06668431447506	3.64851885438926	-2.75912594263669	0.00761741812867251	0.0273096837678978	-3.18315493294385
KLF3-AS1	-1.16606932630093	4.31301805616725	-2.75564384052452	0.0076898338846781	0.0275137647528347	-3.19171905925215
TCF21	-1.02921516632779	3.44685483930394	-2.75448441181513	0.00771408591764211	0.0275797012375086	-3.1945687729663
GLDC	1.21361021902037	5.37774813814813	2.74867395634335	0.00783668547998359	0.0279336746863038	-3.20883600028116
LOC102725526	1.38239811306319	4.41068103633642	2.74679580162675	0.00787669497733356	0.0280481409117682	-3.21344267999738
MSMB	1.15740250688087	4.43952714618567	2.73680166509138	0.0080927652583747	0.0286391010439476	-3.23791469804696
RDH16	-1.12140482060571	4.56661150453644	-2.73303182423772	0.00817567018471062	0.0288883168327203	-3.24712759039243
CPZ	-1.00356021038931	4.55356416632327	-2.71831540138784	0.00850681407574314	0.029762328093612	-3.28299715066988
GPR78	-1.00356021038931	4.55356416632327	-2.71831540138784	0.00850681407574314	0.029762328093612	-3.28299715066988
CXCL2	1.04170981414377	6.47586821483244	2.70795365392481	0.0087472921071453	0.0303421694966603	-3.30816169056303
IGFBP2	-1.44631413634397	8.14914753986026	-2.68660769710377	0.00926241717784204	0.0316651644039412	-3.35976447472158
NPHS2	-1.00128748222129	4.09358780623926	-2.68572501565165	0.00928430353762053	0.031724719736054	-3.361891393879
IFIT1	1.08590680411701	6.68559571777996	2.66477697207547	0.00981778741225801	0.0332054265409367	-3.41220616532144
WNT2	1.01204401134017	5.76327221414875	2.63918264677809	0.0105075133215267	0.0348810161851054	-3.47325740192299
KRT16	-1.81052561593623	10.4503025467293	-2.61821328091733	0.0111052000351463	0.0363973891809363	-3.52292750210685
QPCT	-1.04094691834863	5.37722625821562	-2.60766261456756	0.0114174780535309	0.0371296699896009	-3.54779939691302
PADI3	1.17247702603374	4.94316273220535	2.56665768043142	0.0127083875255492	0.0403939082691281	-3.64369950666481
CP	1.10777423132475	5.54991615289469	2.55687417466167	0.0130353278369266	0.0411660230955887	-3.66640015437408
CA2	1.04569243613045	7.97238818954207	2.52923845090751	0.014000411977691	0.0436606350700251	-3.7301452128213
OGN	-1.33943896825417	3.16751992604062	-2.52384856397816	0.0141959998967371	0.0441144315166064	-3.74251231933897
CPE	-1.04364805052552	7.11209865809265	-2.49140746585157	0.0154262669673311	0.0469047478040155	-3.81649583651991
HTR2B	-1.23527265154038	4.56504898997014	-2.47264145653195	0.0161810551260171	0.0486664757050066	-3.85893660051213
