# Supplementary material for: Identification of N6-methyladenosine-associated ferroptosis biomarkers in cervical cancer
Source: Hereditas. 2025 Apr 7;162:53. doi: 10.1186/s41065-025-00418-3 (PMC11974235; doi:10.1186/s41065-025-00418-3)
Supplement: Supplementary file 2 — Supplementary Material 2: Table 1. Differentially expressed genes (DEGs) in cervical cancer (CC) and control samples in the GSE9750 dataset. Table 2. m6A-related genes and ferroptosis-related genes in the GSE9750 dataset. Table 3. miRNAs corresponding to 4 biomarkers in starBase database. Table 4. miRNAs corresponding to 4 biomarkers in miRTarBase database. Table 5. miRNAs corresponding to 3 biomarkers in starBase and miRTarBase database. Table 6. lncRNAs corresponding to miRNAs in miRNet and starBase database. Table 7. lncRNAs corresponding to miRNAs in miRNet database. Table 8. lncRNAs corresponding to miRNAs in starBase database. [file 41065_2025_418_MOESM2_ESM.zip › supplementary table/Supplementary Table 2.xls]

## Sheet: FG_cor0.5
m6A-related ferroptosis genes (MRFG)
FXN
BRD3
PARP1
PARP2
PARP3
CREB1
USP11
ELOVL5
ELAVL1
ISCU
SIRT1
MEF2C
ZEB1
CDO1
ATM
PEX12
YTHDC2
MUC1
CISD1
FTH1
BRD4
CA9
GCH1
RRM2
PIK3CA
BCAT2
NEDD4L
BRD2
NCOA3
GDF15
TFAM
PARK7
AHCY
COPZ1
PARP12
PDSS2
MLST8
KIF20A
EZH2
CDC25A
TRIB2
FTL
KRAS
ALOX12
ALOX12B
PHKG2
SLC1A5
LONP1
FADS1
KEAP1
OSBPL9
MMD
CDCA3
DCAF7
PHF21A
GSK3B
TFRC
KDM5A
SIRT3
NR5A2
PLA2G6
BEX1
DHODH
LPCAT3
MYB
ACVR1B
FBXW7
AGPAT3
BRPF1
TTPA
SMAD7
SMPD1
PAQR3
TP63
EGFR
CIRBP
FADS2
SRC
PML
SQSTM1
KDM3B
CREB3
CAMKK2
PTPN18
BAP1
PRKCA
MICU1
DDR2
TFAP2A
ATF2
ACSL4
IDH1
PEX2
ATF4
FH
HIF1A
AGPS
PRKAA1
TIMM9
NR4A1
MTF1
MLLT1
MDM2
KLF2
ADAM23
VDAC2
HSPB1
DUOX1
CBS
PARP16
ACO1
