# Supplementary material for: Identification of N6-methyladenosine-associated ferroptosis biomarkers in cervical cancer
Source: Hereditas. 2025 Apr 7;162:53. doi: 10.1186/s41065-025-00418-3 (PMC11974235; doi:10.1186/s41065-025-00418-3)
Supplement: Supplementary file 2 — Supplementary Material 2: Table 1. Differentially expressed genes (DEGs) in cervical cancer (CC) and control samples in the GSE9750 dataset. Table 2. m6A-related genes and ferroptosis-related genes in the GSE9750 dataset. Table 3. miRNAs corresponding to 4 biomarkers in starBase database. Table 4. miRNAs corresponding to 4 biomarkers in miRTarBase database. Table 5. miRNAs corresponding to 3 biomarkers in starBase and miRTarBase database. Table 6. lncRNAs corresponding to miRNAs in miRNet and starBase database. Table 7. lncRNAs corresponding to miRNAs in miRNet database. Table 8. lncRNAs corresponding to miRNAs in starBase database. [file 41065_2025_418_MOESM2_ESM.zip › supplementary table/Supplementary Table 3.csv]

mRNA	miRNA	clipExpNum
CDC25A	hsa-miR-424-5p	21
CDC25A	hsa-miR-4524a-5p	28
CDC25A	hsa-miR-196b-5p	19
CDC25A	hsa-miR-15a-5p	29
CDC25A	hsa-miR-195-5p	21
CDC25A	hsa-miR-196a-5p	19
CDC25A	hsa-miR-20b-5p	17
CDC25A	hsa-miR-3194-5p	21
CDC25A	hsa-let-7a-5p	20
CDC25A	hsa-miR-6838-5p	27
CDC25A	hsa-miR-510-5p	14
CDC25A	hsa-miR-214-3p	24
CDC25A	hsa-miR-98-5p	20
CDC25A	hsa-miR-15a-5p	21
CDC25A	hsa-miR-503-5p	21
CDC25A	hsa-miR-590-5p	21
CDC25A	hsa-miR-6838-5p	21
CDC25A	hsa-miR-107	28
CDC25A	hsa-let-7i-5p	20
CDC25A	hsa-miR-34b-5p	21
CDC25A	hsa-miR-17-5p	17
CDC25A	hsa-miR-4662a-5p	19
CDC25A	hsa-miR-497-5p	21
CDC25A	hsa-miR-197-3p	22
CDC25A	hsa-miR-497-5p	29
CDC25A	hsa-miR-106a-5p	17
CDC25A	hsa-miR-2682-5p	21
CDC25A	hsa-miR-195-5p	29
CDC25A	hsa-miR-93-5p	17
CDC25A	hsa-let-7g-5p	20
CDC25A	hsa-miR-449c-5p	21
CDC25A	hsa-miR-21-5p	21
CDC25A	hsa-miR-5579-3p	21
CDC25A	hsa-miR-29a-3p	13
CDC25A	hsa-miR-503-5p	27
CDC25A	hsa-miR-106b-5p	17
CDC25A	hsa-miR-4524b-5p	28
CDC25A	hsa-let-7c-5p	20
CDC25A	hsa-miR-214-3p	21
CDC25A	hsa-let-7f-5p	20
CDC25A	hsa-miR-7-5p	18
CDC25A	hsa-miR-365a-3p	11
CDC25A	hsa-miR-545-3p	19
CDC25A	hsa-miR-199a-5p	16
CDC25A	hsa-miR-1179	21
CDC25A	hsa-miR-4500	20
CDC25A	hsa-miR-20a-5p	17
CDC25A	hsa-miR-27a-3p	18
CDC25A	hsa-miR-15b-5p	21
CDC25A	hsa-miR-15b-5p	29
CDC25A	hsa-let-7d-5p	20
CDC25A	hsa-let-7e-5p	20
CDC25A	hsa-miR-513a-5p	18
CDC25A	hsa-miR-519d-3p	17
CDC25A	hsa-miR-574-3p	20
CDC25A	hsa-miR-103a-3p	21
CDC25A	hsa-miR-199b-5p	16
CDC25A	hsa-miR-4458	20
CDC25A	hsa-miR-193a-5p	18
CDC25A	hsa-miR-942-5p	14
CDC25A	hsa-miR-424-5p	29
CDC25A	hsa-miR-5590-3p	17
CDC25A	hsa-miR-142-5p	17
CDC25A	hsa-miR-29c-3p	13
CDC25A	hsa-miR-16-5p	21
CDC25A	hsa-miR-541-3p	18
CDC25A	hsa-miR-3619-5p	21
CDC25A	hsa-miR-770-5p	24
CDC25A	hsa-miR-16-5p	29
CDC25A	hsa-miR-4424	11
CDC25A	hsa-miR-27b-3p	18
CDC25A	hsa-miR-140-5p	17
CDC25A	hsa-miR-542-3p	17
CDC25A	hsa-miR-670-5p	18
CDC25A	hsa-miR-140-3p	25
CDC25A	hsa-miR-107	21
CDC25A	hsa-miR-3619-5p	24
CDC25A	hsa-miR-382-5p	14
CDC25A	hsa-miR-103a-3p	28
CDC25A	hsa-let-7b-5p	20
CDC25A	hsa-miR-654-5p	18
CDC25A	hsa-miR-369-3p	18
CDC25A	hsa-miR-665	17
CDC25A	hsa-miR-588	23
CDC25A	hsa-miR-665	28
CDC25A	hsa-miR-515-5p	12
CDC25A	hsa-miR-29b-3p	13
CDCA3	hsa-miR-4677-3p	16
CDCA3	hsa-miR-217	12
CDCA3	hsa-miR-3179	32
CDCA3	hsa-miR-642a-3p	31
CDCA3	hsa-miR-142-5p	17
CDCA3	hsa-miR-33a-5p	12
CDCA3	hsa-miR-4429	17
CDCA3	hsa-miR-134-5p	13
CDCA3	hsa-miR-320a	17
CDCA3	hsa-miR-320d	17
CDCA3	hsa-miR-320b	17
CDCA3	hsa-miR-197-3p	21
CDCA3	hsa-miR-33b-5p	12
CDCA3	hsa-miR-188-5p	30
CDCA3	hsa-miR-1197	31
CDCA3	hsa-miR-642b-3p	31
CDCA3	hsa-miR-320c	17
CDCA3	hsa-miR-186-5p	32
CDCA3	hsa-miR-627-5p	16
EZH2	hsa-miR-1278	11
EZH2	hsa-miR-1323	14
EZH2	hsa-miR-582-5p	12
EZH2	hsa-miR-126-5p	11
EZH2	hsa-miR-137	11
EZH2	hsa-miR-92b-3p	11
EZH2	hsa-miR-25-3p	11
EZH2	hsa-miR-1301-3p	14
EZH2	hsa-miR-144-3p	12
EZH2	hsa-miR-138-5p	14
EZH2	hsa-miR-892c-5p	11
EZH2	hsa-miR-367-3p	11
EZH2	hsa-miR-217	11
EZH2	hsa-miR-124-3p	14
EZH2	hsa-miR-126-5p	13
EZH2	hsa-miR-92a-3p	11
EZH2	hsa-miR-200a-3p	12
EZH2	hsa-miR-450b-5p	14
EZH2	hsa-miR-217	13
EZH2	hsa-miR-506-3p	14
EZH2	hsa-miR-944	13
EZH2	hsa-miR-450b-5p	12
EZH2	hsa-miR-580-3p	14
EZH2	hsa-miR-141-3p	12
EZH2	hsa-miR-548o-3p	14
EZH2	hsa-miR-382-5p	14
EZH2	hsa-miR-101-3p	12
EZH2	hsa-miR-5047	14
EZH2	hsa-miR-32-5p	11
EZH2	hsa-miR-340-5p	14
EZH2	hsa-miR-363-3p	11
HSPB1	hsa-miR-744-5p	22
HSPB1	hsa-miR-625-5p	24
HSPB1	hsa-miR-186-5p	14
HSPB1	hsa-miR-329-3p	18
HSPB1	hsa-miR-1908-5p	22
HSPB1	hsa-miR-541-3p	28
HSPB1	hsa-miR-107	27
HSPB1	hsa-miR-650	25
HSPB1	hsa-miR-199a-5p	25
HSPB1	hsa-miR-663a	22
HSPB1	hsa-miR-199b-5p	25
HSPB1	hsa-miR-214-3p	28
HSPB1	hsa-miR-577	14
HSPB1	hsa-miR-103a-3p	27
HSPB1	hsa-miR-1193	18
HSPB1	hsa-miR-580-3p	14
HSPB1	hsa-miR-362-3p	18
HSPB1	hsa-miR-3612	25
HSPB1	hsa-miR-5047	20
HSPB1	hsa-miR-654-5p	28
HSPB1	hsa-miR-4739	13
HSPB1	hsa-miR-134-5p	18
HSPB1	hsa-miR-552-3p	20
HSPB1	hsa-miR-1301-3p	20
HSPB1	hsa-miR-3619-5p	27
