# Supplementary material for: Identification of N6-methyladenosine-associated ferroptosis biomarkers in cervical cancer
Source: Hereditas. 2025 Apr 7;162:53. doi: 10.1186/s41065-025-00418-3 (PMC11974235; doi:10.1186/s41065-025-00418-3)
Supplement: Supplementary file 2 — Supplementary Material 2: Table 1. Differentially expressed genes (DEGs) in cervical cancer (CC) and control samples in the GSE9750 dataset. Table 2. m6A-related genes and ferroptosis-related genes in the GSE9750 dataset. Table 3. miRNAs corresponding to 4 biomarkers in starBase database. Table 4. miRNAs corresponding to 4 biomarkers in miRTarBase database. Table 5. miRNAs corresponding to 3 biomarkers in starBase and miRTarBase database. Table 6. lncRNAs corresponding to miRNAs in miRNet and starBase database. Table 7. lncRNAs corresponding to miRNAs in miRNet database. Table 8. lncRNAs corresponding to miRNAs in starBase database. [file 41065_2025_418_MOESM2_ESM.zip › supplementary table/Supplementary Table 4.csv]

ID	Species(miRNA)	Species(Target)	miRNA	Target	Reporter assay	Western blot	qPCR	Microarray	NGS	pSILAC	Other	CLIP-Seq	Sum	Number of paper
MIRT000157	hsa	hsa	hsa-miR-21-5p	CDC25A	1	0	1	1	1	0	1	0	5	4
MIRT000381	hsa	hsa	hsa-miR-101-3p	EZH2	1	1	1	1	0	0	1	0	5	16
MIRT001771	hsa	hsa	hsa-miR-26a-5p	EZH2	1	1	1	1	0	0	1	0	5	11
MIRT002296	hsa	hsa	hsa-let-7b-5p	CDC25A	1	1	1	1	0	0	1	0	5	3
MIRT003186	hsa	hsa	hsa-miR-449a	CDC25A	1	1	1	1	0	0	1	0	5	2
MIRT006479	hsa	hsa	hsa-miR-124-3p	EZH2	1	1	1	1	0	0	1	0	5	5
MIRT437437	hsa	hsa	hsa-miR-144-3p	EZH2	1	1	1	1	1	0	0	0	5	1
MIRT000148	hsa	hsa	hsa-miR-214-3p	EZH2	1	1	1	0	0	0	1	0	4	5
MIRT000284	hsa	hsa	hsa-miR-15a-5p	CDC25A	1	0	0	0	1	0	1	1	4	4
MIRT000648	hsa	hsa	hsa-miR-503-5p	CDC25A	1	0	0	0	1	0	1	1	4	3
MIRT000655	hsa	hsa	hsa-miR-424-5p	CDC25A	1	0	0	0	1	0	1	1	4	3
MIRT004010	hsa	hsa	hsa-miR-217	EZH2	1	1	1	0	0	0	1	0	4	2
MIRT007300	hsa	hsa	hsa-miR-138-5p	EZH2	1	1	1	0	0	0	1	0	4	4
MIRT052566	hsa	hsa	hsa-let-7a-5p	EZH2	1	1	1	0	1	0	0	0	4	2
MIRT053583	hsa	hsa	hsa-miR-365a-3p	CDC25A	1	1	1	1	0	0	0	0	4	1
MIRT054718	hsa	hsa	hsa-miR-26b-5p	EZH2	1	1	1	1	0	0	0	0	4	1
MIRT437792	hsa	hsa	hsa-miR-195-5p	CDC25A	1	1	0	0	1	0	0	1	4	4
MIRT437797	hsa	hsa	hsa-miR-497-5p	CDC25A	1	1	0	0	1	0	0	1	4	3
MIRT736685	hsa	hsa	hsa-miR-483-3p	CDC25A	1	1	1	1	0	0	0	0	4	0
MIRT005721	hsa	hsa	hsa-miR-98-5p	EZH2	1	0	1	1	0	0	0	0	3	2
MIRT006919	hsa	hsa	hsa-miR-25-3p	EZH2	1	1	1	0	0	0	0	0	3	1
MIRT006920	hsa	hsa	hsa-miR-30d-5p	EZH2	1	1	1	0	0	0	0	0	3	1
MIRT054265	hsa	hsa	hsa-miR-200a-3p	EZH2	0	1	1	0	1	0	0	0	3	1
MIRT054267	hsa	hsa	hsa-miR-200b-3p	EZH2	0	1	1	0	1	0	0	0	3	1
MIRT054269	hsa	hsa	hsa-miR-429	EZH2	0	1	1	0	1	0	0	0	3	1
MIRT732466	hsa	hsa	hsa-miR-137	EZH2	1	1	1	0	0	0	0	0	3	0
MIRT732967	hsa	hsa	hsa-miR-506-3p	EZH2	1	1	1	0	0	0	0	0	3	0
MIRT734426	hsa	hsa	hsa-miR-340-5p	EZH2	1	1	1	0	0	0	0	0	3	0
MIRT734433	hsa	hsa	hsa-miR-145-5p	EZH2	1	1	1	0	0	0	0	0	3	0
MIRT734434	hsa	hsa	hsa-miR-143-3p	EZH2	1	1	1	0	0	0	0	0	3	0
MIRT735391	hsa	hsa	hsa-miR-562	EZH2	1	1	1	0	0	0	0	0	3	0
MIRT737164	hsa	hsa	hsa-miR-3613-3p	EZH2	1	1	1	0	0	0	0	0	3	0
MIRT001011	hsa	hsa	hsa-miR-34a-5p	CDC25A	0	1	0	0	0	0	1	0	2	1
MIRT003809	hsa	hsa	hsa-miR-199a-5p	EZH2	1	0	0	0	0	0	1	0	2	1
MIRT016138	hsa	hsa	hsa-miR-449b-5p	CDC25A	1	1	0	0	0	0	0	0	2	1
MIRT031451	hsa	hsa	hsa-miR-16-5p	CDC25A	0	0	0	0	1	0	0	1	2	4
MIRT053781	hsa	hsa	hsa-miR-185-5p	EZH2	0	1	1	0	0	0	0	0	2	1
MIRT054799	hsa	hsa	hsa-miR-141-3p	CDC25A	1	1	0	0	0	0	0	0	2	1
MIRT162603	hsa	hsa	hsa-miR-584-3p	CDC25A	0	0	0	0	1	0	0	1	2	2
MIRT437389	hsa	hsa	hsa-miR-708-5p	EZH2	0	1	1	0	0	0	0	0	2	1
MIRT437435	hsa	hsa	hsa-let-7e-5p	EZH2	0	1	1	0	0	0	0	0	2	1
MIRT437657	hsa	hsa	hsa-miR-195-5p	ALOX12	0	0	1	1	0	0	0	0	2	1
MIRT438332	hsa	hsa	hsa-miR-185-5p	ALOX12	1	1	0	0	0	0	0	0	2	1
MIRT451801	hsa	hsa	hsa-miR-6739-5p	CDCA3	0	0	0	0	1	0	0	1	2	4
MIRT451802	hsa	hsa	hsa-miR-6733-5p	CDCA3	0	0	0	0	1	0	0	1	2	4
MIRT451803	hsa	hsa	hsa-miR-3153	CDCA3	0	0	0	0	1	0	0	1	2	4
MIRT451804	hsa	hsa	hsa-miR-4668-5p	CDCA3	0	0	0	0	1	0	0	1	2	4
MIRT451805	hsa	hsa	hsa-miR-144-5p	CDCA3	0	0	0	0	1	0	0	1	2	2
MIRT451806	hsa	hsa	hsa-miR-5004-5p	CDCA3	0	0	0	0	1	0	0	1	2	4
MIRT451807	hsa	hsa	hsa-miR-3179	CDCA3	0	0	0	0	1	0	0	1	2	4
MIRT451808	hsa	hsa	hsa-miR-4646-5p	CDCA3	0	0	0	0	1	0	0	1	2	4
MIRT451809	hsa	hsa	hsa-miR-204-3p	CDCA3	0	0	0	0	1	0	0	1	2	4
MIRT451810	hsa	hsa	hsa-miR-6791-5p	CDCA3	0	0	0	0	1	0	0	1	2	4
MIRT451811	hsa	hsa	hsa-miR-4292	CDCA3	0	0	0	0	1	0	0	1	2	4
MIRT451812	hsa	hsa	hsa-miR-4308	CDCA3	0	0	0	0	1	0	0	1	2	4
MIRT451813	hsa	hsa	hsa-miR-4733-3p	CDCA3	0	0	0	0	1	0	0	1	2	2
MIRT451814	hsa	hsa	hsa-miR-1226-3p	CDCA3	0	0	0	0	1	0	0	1	2	2
MIRT451815	hsa	hsa	hsa-miR-6866-3p	CDCA3	0	0	0	0	1	0	0	1	2	4
MIRT451816	hsa	hsa	hsa-miR-188-5p	CDCA3	0	0	0	0	1	0	0	1	2	4
MIRT451817	hsa	hsa	hsa-miR-6782-5p	CDCA3	0	0	0	0	1	0	0	1	2	4
MIRT451818	hsa	hsa	hsa-miR-3154	CDCA3	0	0	0	0	1	0	0	1	2	4
MIRT451819	hsa	hsa	hsa-miR-3936	CDCA3	0	0	0	0	1	0	0	1	2	4
MIRT479607	hsa	hsa	hsa-miR-3138	CDC25A	0	0	0	0	1	0	0	1	2	2
MIRT479608	hsa	hsa	hsa-miR-5693	CDC25A	0	0	0	0	1	0	0	1	2	2
MIRT479609	hsa	hsa	hsa-miR-194-3p	CDC25A	0	0	0	0	1	0	0	1	2	2
MIRT479610	hsa	hsa	hsa-miR-195-3p	CDC25A	0	0	0	0	1	0	0	1	2	2
MIRT479611	hsa	hsa	hsa-miR-16-2-3p	CDC25A	0	0	0	0	1	0	0	1	2	2
MIRT479612	hsa	hsa	hsa-miR-510-5p	CDC25A	0	0	0	0	1	0	0	1	2	2
MIRT479613	hsa	hsa	hsa-miR-512-5p	CDC25A	0	0	0	0	1	0	0	1	2	2
MIRT479614	hsa	hsa	hsa-miR-3120-3p	CDC25A	0	0	0	0	1	0	0	1	2	2
MIRT479615	hsa	hsa	hsa-miR-651-3p	CDC25A	0	0	0	0	1	0	0	1	2	2
MIRT479616	hsa	hsa	hsa-miR-4803	CDC25A	0	0	0	0	1	0	0	1	2	2
MIRT479617	hsa	hsa	hsa-miR-4524b-5p	CDC25A	0	0	0	0	1	0	0	1	2	2
MIRT479618	hsa	hsa	hsa-miR-4524a-5p	CDC25A	0	0	0	0	1	0	0	1	2	2
MIRT479619	hsa	hsa	hsa-miR-668-5p	CDC25A	0	0	0	0	1	0	0	1	2	2
MIRT479620	hsa	hsa	hsa-miR-6791-3p	CDC25A	0	0	0	0	1	0	0	1	2	2
MIRT479621	hsa	hsa	hsa-miR-6829-3p	CDC25A	0	0	0	0	1	0	0	1	2	2
MIRT479622	hsa	hsa	hsa-miR-1281	CDC25A	0	0	0	0	1	0	0	1	2	2
MIRT479623	hsa	hsa	hsa-miR-770-5p	CDC25A	0	0	0	0	1	0	0	1	2	2
MIRT479624	hsa	hsa	hsa-miR-4712-5p	CDC25A	0	0	0	0	1	0	0	1	2	2
MIRT479625	hsa	hsa	hsa-miR-5584-3p	CDC25A	0	0	0	0	1	0	0	1	2	2
MIRT479626	hsa	hsa	hsa-miR-624-5p	CDC25A	0	0	0	0	1	0	0	1	2	2
MIRT479627	hsa	hsa	hsa-miR-4323	CDC25A	0	0	0	0	1	0	0	1	2	2
MIRT479628	hsa	hsa	hsa-miR-140-3p	CDC25A	0	0	0	0	1	0	0	1	2	2
MIRT479629	hsa	hsa	hsa-miR-3121-3p	CDC25A	0	0	0	0	1	0	0	1	2	2
MIRT479630	hsa	hsa	hsa-miR-6838-5p	CDC25A	0	0	0	0	1	0	0	1	2	2
MIRT479631	hsa	hsa	hsa-miR-15b-5p	CDC25A	0	0	0	0	1	0	0	1	2	3
MIRT508360	hsa	hsa	hsa-miR-1197	CDCA3	0	0	0	0	1	0	0	1	2	2
MIRT643636	hsa	hsa	hsa-miR-3679-3p	EZH2	0	0	0	0	1	0	0	1	2	2
MIRT643637	hsa	hsa	hsa-miR-1260b	EZH2	0	0	0	0	1	0	0	1	2	2
MIRT643638	hsa	hsa	hsa-miR-1260a	EZH2	0	0	0	0	1	0	0	1	2	2
MIRT643639	hsa	hsa	hsa-miR-4784	EZH2	0	0	0	0	1	0	0	1	2	2
MIRT643640	hsa	hsa	hsa-miR-3150b-3p	EZH2	0	0	0	0	1	0	0	1	2	2
MIRT643641	hsa	hsa	hsa-miR-1236-3p	EZH2	0	0	0	0	1	0	0	1	2	2
MIRT643642	hsa	hsa	hsa-miR-532-3p	EZH2	0	0	0	0	1	0	0	1	2	2
MIRT643643	hsa	hsa	hsa-miR-150-5p	EZH2	0	0	0	0	1	0	0	1	2	2
MIRT643644	hsa	hsa	hsa-miR-1224-3p	EZH2	0	0	0	0	1	0	0	1	2	2
MIRT643645	hsa	hsa	hsa-miR-6865-3p	EZH2	0	0	0	0	1	0	0	1	2	2
