# Supplementary material for: Identification of N6-methyladenosine-associated ferroptosis biomarkers in cervical cancer
Source: Hereditas. 2025 Apr 7;162:53. doi: 10.1186/s41065-025-00418-3 (PMC11974235; doi:10.1186/s41065-025-00418-3)
Supplement: Supplementary file 2 — Supplementary Material 2: Table 1. Differentially expressed genes (DEGs) in cervical cancer (CC) and control samples in the GSE9750 dataset. Table 2. m6A-related genes and ferroptosis-related genes in the GSE9750 dataset. Table 3. miRNAs corresponding to 4 biomarkers in starBase database. Table 4. miRNAs corresponding to 4 biomarkers in miRTarBase database. Table 5. miRNAs corresponding to 3 biomarkers in starBase and miRTarBase database. Table 6. lncRNAs corresponding to miRNAs in miRNet and starBase database. Table 7. lncRNAs corresponding to miRNAs in miRNet database. Table 8. lncRNAs corresponding to miRNAs in starBase database. [file 41065_2025_418_MOESM2_ESM.zip › supplementary table/Supplementary Table 5.xls]

## Sheet: starbase&miRTarbase_mRNA_miRNA
mRNA	miRNA
CDC25A	hsa-miR-424-5p
CDC25A	hsa-miR-4524a-5p
CDC25A	hsa-miR-15a-5p
CDC25A	hsa-miR-195-5p
CDC25A	hsa-miR-6838-5p
CDC25A	hsa-miR-510-5p
CDC25A	hsa-miR-503-5p
CDC25A	hsa-miR-497-5p
CDC25A	hsa-miR-21-5p
CDC25A	hsa-miR-4524b-5p
CDC25A	hsa-miR-365a-3p
CDC25A	hsa-miR-15b-5p
CDC25A	hsa-miR-16-5p
CDC25A	hsa-miR-770-5p
CDC25A	hsa-miR-140-3p
CDC25A	hsa-let-7b-5p
CDCA3	hsa-miR-3179
CDCA3	hsa-miR-188-5p
CDCA3	hsa-miR-1197
EZH2	hsa-miR-137
EZH2	hsa-miR-25-3p
EZH2	hsa-miR-144-3p
EZH2	hsa-miR-138-5p
EZH2	hsa-miR-217
EZH2	hsa-miR-124-3p
EZH2	hsa-miR-200a-3p
EZH2	hsa-miR-506-3p
EZH2	hsa-miR-101-3p
EZH2	hsa-miR-340-5p
