# Supplementary material for: Identification of N6-methyladenosine-associated ferroptosis biomarkers in cervical cancer
Source: Hereditas. 2025 Apr 7;162:53. doi: 10.1186/s41065-025-00418-3 (PMC11974235; doi:10.1186/s41065-025-00418-3)
Supplement: Supplementary file 2 — Supplementary Material 2: Table 1. Differentially expressed genes (DEGs) in cervical cancer (CC) and control samples in the GSE9750 dataset. Table 2. m6A-related genes and ferroptosis-related genes in the GSE9750 dataset. Table 3. miRNAs corresponding to 4 biomarkers in starBase database. Table 4. miRNAs corresponding to 4 biomarkers in miRTarBase database. Table 5. miRNAs corresponding to 3 biomarkers in starBase and miRTarBase database. Table 6. lncRNAs corresponding to miRNAs in miRNet and starBase database. Table 7. lncRNAs corresponding to miRNAs in miRNet database. Table 8. lncRNAs corresponding to miRNAs in starBase database. [file 41065_2025_418_MOESM2_ESM.zip › supplementary table/Supplementary Table 6.xls]

## Sheet: starbase&miRNet_miRNA_lncRNA
miRNA	lncRNA
hsa-let-7b-5p	XIST
hsa-let-7b-5p	NUTM2A-AS1
hsa-let-7b-5p	NEAT1
hsa-let-7b-5p	LINC02381
hsa-miR-101-3p	SNHG6
hsa-miR-101-3p	MALAT1
hsa-miR-101-3p	XIST
hsa-miR-101-3p	EBLN3P
hsa-miR-101-3p	SNHG1
hsa-miR-124-3p	MALAT1
hsa-miR-124-3p	NEAT1
hsa-miR-124-3p	FGD5-AS1
hsa-miR-137	FGD5-AS1
hsa-miR-137	MIR34AHG
hsa-miR-137	GAS5
hsa-miR-137	OIP5-AS1
hsa-miR-138-5p	MCM3AP-AS1
hsa-miR-138-5p	H19
hsa-miR-140-3p	MIR17HG
hsa-miR-140-3p	TUG1
hsa-miR-140-3p	MIR663AHG
hsa-miR-140-3p	MIR497HG
hsa-miR-144-3p	NORAD
hsa-miR-144-3p	XIST
hsa-miR-144-3p	MALAT1
hsa-miR-144-3p	ARHGAP27P1-BPTFP1-KPNA2P3
hsa-miR-15a-5p	STAG3L5P-PVRIG2P-PILRB
hsa-miR-15a-5p	FGD5-AS1
hsa-miR-15a-5p	SNHG1
hsa-miR-15a-5p	NEAT1
hsa-miR-15a-5p	MIR497HG
hsa-miR-15a-5p	SNHG16
hsa-miR-15a-5p	XIST
hsa-miR-15a-5p	MCM3AP-AS1
hsa-miR-15b-5p	SNHG1
hsa-miR-15b-5p	NEAT1
hsa-miR-15b-5p	MIR497HG
hsa-miR-15b-5p	SNHG16
hsa-miR-15b-5p	STAG3L5P-PVRIG2P-PILRB
hsa-miR-15b-5p	FGD5-AS1
hsa-miR-15b-5p	MCM3AP-AS1
hsa-miR-15b-5p	XIST
hsa-miR-16-5p	NUTM2A-AS1
hsa-miR-16-5p	FGD5-AS1
hsa-miR-16-5p	SNHG1
hsa-miR-16-5p	NEAT1
hsa-miR-16-5p	SNHG16
hsa-miR-16-5p	MIR497HG
hsa-miR-16-5p	XIST
hsa-miR-16-5p	MCM3AP-AS1
hsa-miR-16-5p	STAG3L5P-PVRIG2P-PILRB
hsa-miR-188-5p	MALAT1
hsa-miR-195-5p	STAG3L5P-PVRIG2P-PILRB
hsa-miR-195-5p	MIR497HG
hsa-miR-195-5p	SNHG16
hsa-miR-195-5p	XIST
hsa-miR-195-5p	NUTM2A-AS1
hsa-miR-195-5p	FGD5-AS1
hsa-miR-195-5p	SNHG1
hsa-miR-195-5p	NEAT1
hsa-miR-195-5p	MCM3AP-AS1
hsa-miR-200a-3p	MALAT1
hsa-miR-200a-3p	OIP5-AS1
hsa-miR-200a-3p	MIR29B2CHG
hsa-miR-21-5p	SNHG1
hsa-miR-217	MALAT1
hsa-miR-25-3p	MALAT1
hsa-miR-25-3p	NORAD
hsa-miR-25-3p	XIST
hsa-miR-25-3p	OIP5-AS1
hsa-miR-3179	NEAT1
hsa-miR-3179	MALAT1
hsa-miR-340-5p	MCM3AP-AS1
hsa-miR-340-5p	XIST
hsa-miR-365a-3p	NEAT1
hsa-miR-424-5p	STAG3L5P-PVRIG2P-PILRB
hsa-miR-424-5p	FGD5-AS1
hsa-miR-424-5p	SNHG16
hsa-miR-424-5p	SNHG1
hsa-miR-424-5p	NEAT1
hsa-miR-424-5p	XIST
hsa-miR-424-5p	MCM3AP-AS1
hsa-miR-424-5p	MIR497HG
hsa-miR-4524a-5p	ZSCAN16-AS1
hsa-miR-4524a-5p	MALAT1
hsa-miR-4524a-5p	SNHG1
hsa-miR-4524a-5p	SNHG16
hsa-miR-4524a-5p	MCM3AP-AS1
hsa-miR-4524b-5p	ZSCAN16-AS1
hsa-miR-4524b-5p	SNHG1
hsa-miR-4524b-5p	MALAT1
hsa-miR-4524b-5p	MCM3AP-AS1
hsa-miR-4524b-5p	SNHG16
hsa-miR-497-5p	FGD5-AS1
hsa-miR-497-5p	NUTM2A-AS1
hsa-miR-497-5p	SNHG1
hsa-miR-497-5p	NEAT1
hsa-miR-497-5p	MIR497HG
hsa-miR-497-5p	XIST
hsa-miR-497-5p	STAG3L5P-PVRIG2P-PILRB
hsa-miR-497-5p	SNHG16
hsa-miR-497-5p	MCM3AP-AS1
hsa-miR-503-5p	NEAT1
hsa-miR-503-5p	MALAT1
hsa-miR-506-3p	FGD5-AS1
hsa-miR-506-3p	NEAT1
hsa-miR-506-3p	MALAT1
hsa-miR-510-5p	NEAT1
hsa-miR-510-5p	ZFAS1
hsa-miR-6838-5p	NUTM2A-AS1
hsa-miR-6838-5p	SNHG1
hsa-miR-6838-5p	NEAT1
hsa-miR-6838-5p	FGD5-AS1
hsa-miR-6838-5p	SNHG16
hsa-miR-6838-5p	STAG3L5P-PVRIG2P-PILRB
hsa-miR-6838-5p	MIR497HG
hsa-miR-6838-5p	XIST
hsa-miR-6838-5p	MCM3AP-AS1
hsa-miR-770-5p	NEAT1
