# Supplementary material for: Identification of N6-methyladenosine-associated ferroptosis biomarkers in cervical cancer
Source: Hereditas. 2025 Apr 7;162:53. doi: 10.1186/s41065-025-00418-3 (PMC11974235; doi:10.1186/s41065-025-00418-3)
Supplement: Supplementary file 2 — Supplementary Material 2: Table 1. Differentially expressed genes (DEGs) in cervical cancer (CC) and control samples in the GSE9750 dataset. Table 2. m6A-related genes and ferroptosis-related genes in the GSE9750 dataset. Table 3. miRNAs corresponding to 4 biomarkers in starBase database. Table 4. miRNAs corresponding to 4 biomarkers in miRTarBase database. Table 5. miRNAs corresponding to 3 biomarkers in starBase and miRTarBase database. Table 6. lncRNAs corresponding to miRNAs in miRNet and starBase database. Table 7. lncRNAs corresponding to miRNAs in miRNet database. Table 8. lncRNAs corresponding to miRNAs in starBase database. [file 41065_2025_418_MOESM2_ESM.zip › supplementary table/Supplementary Table 7.xls]

## Sheet: miRNet_miRNA_lncRNA
ID	Accession	Target	TargetID	Experiment	Literature	Tissue
hsa-let-7b-5p	MIMAT0000063	ZNF436-AS1	148898	CLIP-Seq	24297251	Unspecified
hsa-let-7b-5p	MIMAT0000063	SNHG12	85028	CLIP-Seq	24297251	Unspecified
hsa-let-7b-5p	MIMAT0000063	MIR29B2CHG	100128537	CLIP-Seq	24297251	Unspecified
hsa-let-7b-5p	MIMAT0000063	LINC01806	100996579	CLIP-Seq	24297251	Unspecified
hsa-let-7b-5p	MIMAT0000063	LMCD1-AS1	100288428	CLIP-Seq	24297251	Unspecified
hsa-let-7b-5p	MIMAT0000063	MUC20-OT1	111753249	CLIP-Seq	24297251	Unspecified
hsa-let-7b-5p	MIMAT0000063	LINC00885	401109	CLIP-Seq	24297251	Unspecified
hsa-let-7b-5p	MIMAT0000063	LINC02432	100507639	CLIP-Seq	24297251	Unspecified
hsa-let-7b-5p	MIMAT0000063	SLC9A3-AS1	100288152	CLIP-Seq	24297251	Unspecified
hsa-let-7b-5p	MIMAT0000063	LINC02242	105379006	CLIP-Seq	24297251	Unspecified
hsa-let-7b-5p	MIMAT0000063	SNHG4	724102	CLIP-Seq	24297251	Unspecified
hsa-let-7b-5p	MIMAT0000063	SNHG4	724102	CLIP-Seq	24297251	Unspecified
hsa-let-7b-5p	MIMAT0000063	SNHG4	724102	CLIP-Seq	24297251	Unspecified
hsa-let-7b-5p	MIMAT0000063	CARMN	728264	CLIP-Seq	24297251	Unspecified
hsa-let-7b-5p	MIMAT0000063	HEIH	100859930	CLIP-Seq	24297251	Unspecified
hsa-let-7b-5p	MIMAT0000063	HEIH	100859930	CLIP-Seq	24297251	Unspecified
hsa-let-7b-5p	MIMAT0000063	HCG18	414777	CLIP-Seq	24297251	Unspecified
hsa-let-7b-5p	MIMAT0000063	IER3-AS1	105379695	CLIP-Seq	24297251	Unspecified
hsa-let-7b-5p	MIMAT0000063	HOXA11-AS	221883	CLIP-Seq	24297251	Unspecified
hsa-let-7b-5p	MIMAT0000063	TRG-AS1	100506776	CLIP-Seq	24297251	Unspecified
hsa-let-7b-5p	MIMAT0000063	LINC00265	349114	CLIP-Seq	24297251	Unspecified
hsa-let-7b-5p	MIMAT0000063	STAG3L5P-PVRIG2P-PILRB	101752399	CLIP-Seq	24297251	Unspecified
hsa-let-7b-5p	MIMAT0000063	CDKN2B-AS1	100048912	CLIP-Seq	24297251	Unspecified
hsa-let-7b-5p	MIMAT0000063	LINC00963	100506190	CLIP-Seq	24297251	Unspecified
hsa-let-7b-5p	MIMAT0000063	NUTM2A-AS1	728190	CLIP-Seq	24297251	Unspecified
hsa-let-7b-5p	MIMAT0000063	OLMALINC	90271	CLIP-Seq	24297251	Unspecified
hsa-let-7b-5p	MIMAT0000063	RPARP-AS1	100505761	CLIP-Seq	24297251	Unspecified
hsa-let-7b-5p	MIMAT0000063	LINC01001	100133161	CLIP-Seq	24297251	Unspecified
hsa-let-7b-5p	MIMAT0000063	KCNQ1OT1	10984	CLIP-Seq	24297251	Unspecified
hsa-let-7b-5p	MIMAT0000063	KCNQ1OT1	10984	CLIP-Seq	24297251	Unspecified
hsa-let-7b-5p	MIMAT0000063	KCNQ1OT1	10984	CLIP-Seq	24297251	Unspecified
hsa-let-7b-5p	MIMAT0000063	KCNQ1OT1	10984	CLIP-Seq	24297251	Unspecified
hsa-let-7b-5p	MIMAT0000063	KCNQ1OT1	10984	CLIP-Seq	24297251	Unspecified
hsa-let-7b-5p	MIMAT0000063	KCNQ1OT1	10984	CLIP-Seq	24297251	Unspecified
hsa-let-7b-5p	MIMAT0000063	LINC00294	283267	CLIP-Seq	24297251	Unspecified
hsa-let-7b-5p	MIMAT0000063	NEAT1	283131	CLIP-Seq	24297251	Unspecified
hsa-let-7b-5p	MIMAT0000063	NEAT1	283131	CLIP-Seq	24297251	Unspecified
hsa-let-7b-5p	MIMAT0000063	NEAT1	283131	CLIP-Seq	24297251	Unspecified
hsa-let-7b-5p	MIMAT0000063	LINC02381	400043	CLIP-Seq	24297251	Unspecified
hsa-let-7b-5p	MIMAT0000063	TMPO-AS1	100128191	CLIP-Seq	24297251	Unspecified
hsa-let-7b-5p	MIMAT0000063	HELLPAR	101101692	CLIP-Seq	24297251	Unspecified
hsa-let-7b-5p	MIMAT0000063	G2E3-AS1	105370431	CLIP-Seq	24297251	Unspecified
hsa-let-7b-5p	MIMAT0000063	VASH1-AS1	100506603	CLIP-Seq	24297251	Unspecified
hsa-let-7b-5p	MIMAT0000063	MEG8	79104	CLIP-Seq	24297251	Unspecified
hsa-let-7b-5p	MIMAT0000063	OIP5-AS1	729082	CLIP-Seq	24297251	Unspecified
hsa-let-7b-5p	MIMAT0000063	IQCH-AS1	100506686	CLIP-Seq	24297251	Unspecified
hsa-let-7b-5p	MIMAT0000063	DRAIC	145837	CLIP-Seq	24297251	Unspecified
hsa-let-7b-5p	MIMAT0000063	THSD4-AS1	101929196	CLIP-Seq	24297251	Unspecified
hsa-let-7b-5p	MIMAT0000063	UBL7-AS1	440288	CLIP-Seq	24297251	Unspecified
hsa-let-7b-5p	MIMAT0000063	ARHGAP27P1-BPTFP1-KPNA2P3	109286553	CLIP-Seq	24297251	Unspecified
hsa-let-7b-5p	MIMAT0000063	SNHG16	100507246	CLIP-Seq	24297251	Unspecified
hsa-let-7b-5p	MIMAT0000063	LINC01978	101928738	CLIP-Seq	24297251	Unspecified
hsa-let-7b-5p	MIMAT0000063	TMEM147-AS1	100506469	CLIP-Seq	24297251	Unspecified
hsa-let-7b-5p	MIMAT0000063	LINC00665	100506930	CLIP-Seq	24297251	Unspecified
hsa-let-7b-5p	MIMAT0000063	ZNF571-AS1	100507433	CLIP-Seq	24297251	Unspecified
hsa-let-7b-5p	MIMAT0000063	ZNF337-AS1	102724826	CLIP-Seq	24297251	Unspecified
hsa-let-7b-5p	MIMAT0000063	MIR99AHG	388815	CLIP-Seq	24297251	Unspecified
hsa-let-7b-5p	MIMAT0000063	LINC01678	105377138	CLIP-Seq	24297251	Unspecified
hsa-let-7b-5p	MIMAT0000063	TTC28-AS1	284900	CLIP-Seq	24297251	Unspecified
hsa-let-7b-5p	MIMAT0000063	MIRLET7BHG	400931	CLIP-Seq	24297251	Unspecified
hsa-let-7b-5p	MIMAT0000063	XIST	7503	CLIP-Seq	24297251	Unspecified
hsa-let-7b-5p	MIMAT0000063	XIST	7503	CLIP-Seq	24297251	Unspecified
hsa-let-7b-5p	MIMAT0000063	XIST	7503	CLIP-Seq	24297251	Unspecified
hsa-let-7b-5p	MIMAT0000063	XIST	7503	CLIP-Seq	24297251	Unspecified
hsa-let-7b-5p	MIMAT0000063	LINC00894	100272228	CLIP-Seq	24297251	Unspecified
hsa-let-7b-5p	MIMAT0000063	TTTY15	64595	CLIP-Seq	24297251	Unspecified
hsa-miR-101-3p	MIMAT0000099	RUSC1-AS1	284618	CLIP-Seq	24297251	Unspecified
hsa-miR-101-3p	MIMAT0000099	RN7SL832P	106479524	CLIP-Seq	24297251	Unspecified
hsa-miR-101-3p	MIMAT0000099	PTPRG-AS1	100506994	CLIP-Seq	24297251	Unspecified
hsa-miR-101-3p	MIMAT0000099	MIR3142HG	107075116	CLIP-Seq	24297251	Unspecified
hsa-miR-101-3p	MIMAT0000099	LINC00997	401321	CLIP-Seq	24297251	Unspecified
hsa-miR-101-3p	MIMAT0000099	LINC00265	349114	CLIP-Seq	24297251	Unspecified
hsa-miR-101-3p	MIMAT0000099	SND1-IT1	27099	CLIP-Seq	24297251	Unspecified
hsa-miR-101-3p	MIMAT0000099	SNHG6	641638	CLIP-Seq	24297251	Unspecified
hsa-miR-101-3p	MIMAT0000099	EBLN3P	100506710	CLIP-Seq	24297251	Unspecified
hsa-miR-101-3p	MIMAT0000099	EBLN3P	100506710	CLIP-Seq	24297251	Unspecified
hsa-miR-101-3p	MIMAT0000099	FAM201A	158228	CLIP-Seq	24297251	Unspecified
hsa-miR-101-3p	MIMAT0000099	SNHG1	23642	CLIP-Seq	24297251	Unspecified
hsa-miR-101-3p	MIMAT0000099	NEAT1	283131	CLIP-Seq	24297251	Unspecified
hsa-miR-101-3p	MIMAT0000099	MALAT1	378938	CLIP-Seq	24297251	Unspecified
hsa-miR-101-3p	MIMAT0000099	GSEC	399972	CLIP-Seq	24297251	Unspecified
hsa-miR-101-3p	MIMAT0000099	HELLPAR	101101692	CLIP-Seq	24297251	Unspecified
hsa-miR-101-3p	MIMAT0000099	LINC00943	100507206	CLIP-Seq	24297251	Unspecified
hsa-miR-101-3p	MIMAT0000099	PSMA3-AS1	379025	CLIP-Seq	24297251	Unspecified
hsa-miR-101-3p	MIMAT0000099	SNHG14	104472715	CLIP-Seq	24297251	Unspecified
hsa-miR-101-3p	MIMAT0000099	GABPB1-AS1	100129387	CLIP-Seq	24297251	Unspecified
hsa-miR-101-3p	MIMAT0000099	SNHG21	100505616	CLIP-Seq	24297251	Unspecified
hsa-miR-101-3p	MIMAT0000099	LINC01579	283682	CLIP-Seq	24297251	Unspecified
hsa-miR-101-3p	MIMAT0000099	C17orf102	400591	CLIP-Seq	24297251	Unspecified
hsa-miR-101-3p	MIMAT0000099	TYMSOS	494514	CLIP-Seq	24297251	Unspecified
hsa-miR-101-3p	MIMAT0000099	SNHG22	103091864	CLIP-Seq	24297251	Unspecified
hsa-miR-101-3p	MIMAT0000099	DSCAM-AS1	100506492	CLIP-Seq	24297251	Unspecified
hsa-miR-101-3p	MIMAT0000099	LINC00891	441501	CLIP-Seq	24297251	Unspecified
hsa-miR-101-3p	MIMAT0000099	XIST	7503	CLIP-Seq	24297251	Unspecified
hsa-miR-101-3p	MIMAT0000099	XIST	7503	CLIP-Seq	24297251	Unspecified
hsa-miR-101-3p	MIMAT0000099	XIST	7503	CLIP-Seq	24297251	Unspecified
hsa-miR-101-3p	MIMAT0000099	XIST	7503	CLIP-Seq	24297251	Unspecified
hsa-miR-1197	MIMAT0005955	SNHG3	8420	CLIP-Seq	24297251	Unspecified
hsa-miR-1197	MIMAT0005955	SLFNL1-AS1	100507178	CLIP-Seq	24297251	Unspecified
hsa-miR-1197	MIMAT0005955	MIR181A1HG	100131234	CLIP-Seq	24297251	Unspecified
hsa-miR-1197	MIMAT0005955	LINC01963	150967	CLIP-Seq	24297251	Unspecified
hsa-miR-1197	MIMAT0005955	LINC01963	150967	CLIP-Seq	24297251	Unspecified
hsa-miR-1197	MIMAT0005955	MAGI1-IT1	151877	CLIP-Seq	24297251	Unspecified
hsa-miR-1197	MIMAT0005955	MUC20-OT1	111753249	CLIP-Seq	24297251	Unspecified
hsa-miR-1197	MIMAT0005955	MUC20-OT1	111753249	CLIP-Seq	24297251	Unspecified
hsa-miR-1197	MIMAT0005955	LINC02466	101927282	CLIP-Seq	24297251	Unspecified
hsa-miR-1197	MIMAT0005955	SLC9A3-AS1	100288152	CLIP-Seq	24297251	Unspecified
hsa-miR-1197	MIMAT0005955	LINC01511	100506791	CLIP-Seq	24297251	Unspecified
hsa-miR-1197	MIMAT0005955	HCG18	414777	CLIP-Seq	24297251	Unspecified
hsa-miR-1197	MIMAT0005955	HMGN3-AS1	100288198	CLIP-Seq	24297251	Unspecified
hsa-miR-1197	MIMAT0005955	SNHG5	387066	CLIP-Seq	24297251	Unspecified
hsa-miR-1197	MIMAT0005955	AGPAT4-IT1	79992	CLIP-Seq	24297251	Unspecified
hsa-miR-1197	MIMAT0005955	SNHG15	285958	CLIP-Seq	24297251	Unspecified
hsa-miR-1197	MIMAT0005955	PVT1	5820	CLIP-Seq	24297251	Unspecified
hsa-miR-1197	MIMAT0005955	EBLN3P	100506710	CLIP-Seq	24297251	Unspecified
hsa-miR-1197	MIMAT0005955	MIR600HG	81571	CLIP-Seq	24297251	Unspecified
hsa-miR-1197	MIMAT0005955	LINC00963	100506190	CLIP-Seq	24297251	Unspecified
hsa-miR-1197	MIMAT0005955	ARRDC1-AS1	85026	CLIP-Seq	24297251	Unspecified
hsa-miR-1197	MIMAT0005955	ZEB1-AS1	220930	CLIP-Seq	24297251	Unspecified
hsa-miR-1197	MIMAT0005955	KCNQ1OT1	10984	CLIP-Seq	24297251	Unspecified
hsa-miR-1197	MIMAT0005955	NEAT1	283131	CLIP-Seq	24297251	Unspecified
hsa-miR-1197	MIMAT0005955	NEAT1	283131	CLIP-Seq	24297251	Unspecified
hsa-miR-1197	MIMAT0005955	NEAT1	283131	CLIP-Seq	24297251	Unspecified
hsa-miR-1197	MIMAT0005955	HELLPAR	101101692	CLIP-Seq	24297251	Unspecified
hsa-miR-1197	MIMAT0005955	PSMA3-AS1	379025	CLIP-Seq	24297251	Unspecified
hsa-miR-1197	MIMAT0005955	LINC02292	101929080	CLIP-Seq	24297251	Unspecified
hsa-miR-1197	MIMAT0005955	OIP5-AS1	729082	CLIP-Seq	24297251	Unspecified
hsa-miR-1197	MIMAT0005955	GABPB1-AS1	100129387	CLIP-Seq	24297251	Unspecified
hsa-miR-1197	MIMAT0005955	CRNDE	643911	CLIP-Seq	24297251	Unspecified
hsa-miR-1197	MIMAT0005955	SNAI3-AS1	197187	CLIP-Seq	24297251	Unspecified
hsa-miR-1197	MIMAT0005955	TBX2-AS1	103689912	CLIP-Seq	24297251	Unspecified
hsa-miR-1197	MIMAT0005955	ZNF337-AS1	102724826	CLIP-Seq	24297251	Unspecified
hsa-miR-1197	MIMAT0005955	ZNF337-AS1	102724826	CLIP-Seq	24297251	Unspecified
hsa-miR-1197	MIMAT0005955	ZNF337-AS1	102724826	CLIP-Seq	24297251	Unspecified
hsa-miR-1197	MIMAT0005955	SNHG11	128439	CLIP-Seq	24297251	Unspecified
hsa-miR-1197	MIMAT0005955	SNHG11	128439	CLIP-Seq	24297251	Unspecified
hsa-miR-1197	MIMAT0005955	DGCR12	25784	CLIP-Seq	24297251	Unspecified
hsa-miR-1197	MIMAT0005955	THAP7-AS1	439931	CLIP-Seq	24297251	Unspecified
hsa-miR-1197	MIMAT0005955	LINC01521	54944	CLIP-Seq	24297251	Unspecified
hsa-miR-1197	MIMAT0005955	XIST	7503	CLIP-Seq	24297251	Unspecified
hsa-miR-1197	MIMAT0005955	XIST	7503	CLIP-Seq	24297251	Unspecified
hsa-miR-1197	MIMAT0005955	LINC00894	100272228	CLIP-Seq	24297251	Unspecified
hsa-miR-124-3p	MIMAT0000422	CCDC18-AS1	100131564	CLIP-Seq	24297251	Unspecified
hsa-miR-124-3p	MIMAT0000422	LAMTOR5-AS1	101410535	CLIP-Seq	24297251	Unspecified
hsa-miR-124-3p	MIMAT0000422	LINC01703	105373113	CLIP-Seq	24297251	Unspecified
hsa-miR-124-3p	MIMAT0000422	SOS1-IT1	100505911	CLIP-Seq	24297251	Unspecified
hsa-miR-124-3p	MIMAT0000422	PCBP1-AS1	400960	CLIP-Seq	24297251	Unspecified
hsa-miR-124-3p	MIMAT0000422	PCGEM1	64002	CLIP-Seq	24297251	Unspecified
hsa-miR-124-3p	MIMAT0000422	FGD5-AS1	100505641	CLIP-Seq	24297251	Unspecified
hsa-miR-124-3p	MIMAT0000422	FGD5-AS1	100505641	CLIP-Seq	24297251	Unspecified
hsa-miR-124-3p	MIMAT0000422	ENTPD3-AS1	285266	CLIP-Seq	24297251	Unspecified
hsa-miR-124-3p	MIMAT0000422	PTPRG-AS1	100506994	CLIP-Seq	24297251	Unspecified
hsa-miR-124-3p	MIMAT0000422	TAPT1-AS1	202020	CLIP-Seq	24297251	Unspecified
hsa-miR-124-3p	MIMAT0000422	SLC9A3-AS1	100288152	CLIP-Seq	24297251	Unspecified
hsa-miR-124-3p	MIMAT0000422	LINC00847	729678	CLIP-Seq	24297251	Unspecified
hsa-miR-124-3p	MIMAT0000422	LINC00240	100133205	CLIP-Seq	24297251	Unspecified
hsa-miR-124-3p	MIMAT0000422	HOXA11-AS	221883	CLIP-Seq	24297251	Unspecified
hsa-miR-124-3p	MIMAT0000422	DLX6-AS1	285987	CLIP-Seq	24297251	Unspecified
hsa-miR-124-3p	MIMAT0000422	SND1-IT1	27099	CLIP-Seq	24297251	Unspecified
hsa-miR-124-3p	MIMAT0000422	LINC00963	100506190	CLIP-Seq	24297251	Unspecified
hsa-miR-124-3p	MIMAT0000422	SGMS1-AS1	104355295	CLIP-Seq	24297251	Unspecified
hsa-miR-124-3p	MIMAT0000422	ZMIZ1-AS1	283050	CLIP-Seq	24297251	Unspecified
hsa-miR-124-3p	MIMAT0000422	KCNQ1OT1	10984	CLIP-Seq	24297251	Unspecified
hsa-miR-124-3p	MIMAT0000422	KCNQ1OT1	10984	CLIP-Seq	24297251	Unspecified
hsa-miR-124-3p	MIMAT0000422	KCNQ1OT1	10984	CLIP-Seq	24297251	Unspecified
hsa-miR-124-3p	MIMAT0000422	NEAT1	283131	CLIP-Seq	24297251	Unspecified
hsa-miR-124-3p	MIMAT0000422	NEAT1	283131	CLIP-Seq	24297251	Unspecified
hsa-miR-124-3p	MIMAT0000422	NEAT1	283131	CLIP-Seq	24297251	Unspecified
hsa-miR-124-3p	MIMAT0000422	MALAT1	378938	CLIP-Seq	24297251	Unspecified
hsa-miR-124-3p	MIMAT0000422	MALAT1	378938	CLIP-Seq	24297251	Unspecified
hsa-miR-124-3p	MIMAT0000422	MAPKAPK5-AS1	51275	CLIP-Seq	24297251	Unspecified
hsa-miR-124-3p	MIMAT0000422	LINC00173	100287569	CLIP-Seq	24297251	Unspecified
hsa-miR-124-3p	MIMAT0000422	LINC01089	338799	CLIP-Seq	24297251	Unspecified
hsa-miR-124-3p	MIMAT0000422	SNHG14	104472715	CLIP-Seq	24297251	Unspecified
hsa-miR-124-3p	MIMAT0000422	ST20-AS1	283687	CLIP-Seq	24297251	Unspecified
hsa-miR-124-3p	MIMAT0000422	MIR3179-2	100422886	CLIP-Seq	24297251	Unspecified
hsa-miR-124-3p	MIMAT0000422	LINC00511	400619	CLIP-Seq	24297251	Unspecified
hsa-miR-124-3p	MIMAT0000422	SNHG16	100507246	CLIP-Seq	24297251	Unspecified
hsa-miR-124-3p	MIMAT0000422	TMEM147-AS1	100506469	CLIP-Seq	24297251	Unspecified
hsa-miR-124-3p	MIMAT0000422	TMEM147-AS1	100506469	CLIP-Seq	24297251	Unspecified
hsa-miR-124-3p	MIMAT0000422	ZNF793-AS1	101927720	CLIP-Seq	24297251	Unspecified
hsa-miR-124-3p	MIMAT0000422	LINC01433	728228	CLIP-Seq	24297251	Unspecified
hsa-miR-124-3p	MIMAT0000422	SNHG17	388796	CLIP-Seq	24297251	Unspecified
hsa-miR-124-3p	MIMAT0000422	TUBA3FP	113691	CLIP-Seq	24297251	Unspecified
hsa-miR-124-3p	MIMAT0000422	OGFRP1	388906	CLIP-Seq	24297251	Unspecified
hsa-miR-124-3p	MIMAT0000422	XIST	7503	CLIP-Seq	24297251	Unspecified
hsa-miR-124-3p	MIMAT0000422	XIST	7503	CLIP-Seq	24297251	Unspecified
hsa-miR-137	MIMAT0000429	LINC01128	643837	CLIP-Seq	24297251	Unspecified
hsa-miR-137	MIMAT0000429	MIR34AHG	106614088	CLIP-Seq	24297251	Unspecified
hsa-miR-137	MIMAT0000429	CCDC18-AS1	100131564	CLIP-Seq	24297251	Unspecified
hsa-miR-137	MIMAT0000429	GAS5	60674	CLIP-Seq	24297251	Unspecified
hsa-miR-137	MIMAT0000429	GAS5	60674	CLIP-Seq	24297251	Unspecified
hsa-miR-137	MIMAT0000429	LINC01963	150967	CLIP-Seq	24297251	Unspecified
hsa-miR-137	MIMAT0000429	FGD5-AS1	100505641	CLIP-Seq	24297251	Unspecified
hsa-miR-137	MIMAT0000429	SH3BP5-AS1	100505696	CLIP-Seq	24297251	Unspecified
hsa-miR-137	MIMAT0000429	SATB1-AS1	101927777	CLIP-Seq	24297251	Unspecified
hsa-miR-137	MIMAT0000429	PURPL	643401	CLIP-Seq	24297251	Unspecified
hsa-miR-137	MIMAT0000429	CKMT2-AS1	100131067	CLIP-Seq	24297251	Unspecified
hsa-miR-137	MIMAT0000429	HOTAIRM1	100506311	CLIP-Seq	24297251	Unspecified
hsa-miR-137	MIMAT0000429	RBPMS-AS1	100128750	CLIP-Seq	24297251	Unspecified
hsa-miR-137	MIMAT0000429	NUTM2B-AS1	101060691	CLIP-Seq	24297251	Unspecified
hsa-miR-137	MIMAT0000429	KCNQ1OT1	10984	CLIP-Seq	24297251	Unspecified
hsa-miR-137	MIMAT0000429	SNHG1	23642	CLIP-Seq	24297251	Unspecified
hsa-miR-137	MIMAT0000429	HELLPAR	101101692	CLIP-Seq	24297251	Unspecified
hsa-miR-137	MIMAT0000429	TMEM132D-AS1	283352	CLIP-Seq	24297251	Unspecified
hsa-miR-137	MIMAT0000429	INTS6-AS1	100507398	CLIP-Seq	24297251	Unspecified
hsa-miR-137	MIMAT0000429	OIP5-AS1	729082	CLIP-Seq	24297251	Unspecified
hsa-miR-137	MIMAT0000429	OIP5-AS1	729082	CLIP-Seq	24297251	Unspecified
hsa-miR-137	MIMAT0000429	OIP5-AS1	729082	CLIP-Seq	24297251	Unspecified
hsa-miR-137	MIMAT0000429	OIP5-AS1	729082	CLIP-Seq	24297251	Unspecified
hsa-miR-137	MIMAT0000429	OIP5-AS1	729082	CLIP-Seq	24297251	Unspecified
hsa-miR-137	MIMAT0000429	OIP5-AS1	729082	CLIP-Seq	24297251	Unspecified
hsa-miR-137	MIMAT0000429	SNHG19	100507303	CLIP-Seq	24297251	Unspecified
hsa-miR-137	MIMAT0000429	NBR2	10230	CLIP-Seq	24297251	Unspecified
hsa-miR-137	MIMAT0000429	MAPT-IT1	100130148	CLIP-Seq	24297251	Unspecified
hsa-miR-137	MIMAT0000429	LINC01534	101927621	CLIP-Seq	24297251	Unspecified
hsa-miR-137	MIMAT0000429	MCM3AP-AS1	114044	CLIP-Seq	24297251	Unspecified
hsa-miR-137	MIMAT0000429	TUG1	55000	CLIP-Seq	24297251	Unspecified
hsa-miR-137	MIMAT0000429	XIST	7503	CLIP-Seq	24297251	Unspecified
hsa-miR-137	MIMAT0000429	FTX	100302692	CLIP-Seq	24297251	Unspecified
hsa-miR-138-5p	MIMAT0000430	TNFRSF14-AS1	115110	CLIP-Seq	24297251	Unspecified
hsa-miR-138-5p	MIMAT0000430	TNFRSF14-AS1	115110	CLIP-Seq	24297251	Unspecified
hsa-miR-138-5p	MIMAT0000430	SNHG12	85028	CLIP-Seq	24297251	Unspecified
hsa-miR-138-5p	MIMAT0000430	DCST1-AS1	100505666	CLIP-Seq	24297251	Unspecified
hsa-miR-138-5p	MIMAT0000430	GAS5	60674	CLIP-Seq	24297251	Unspecified
hsa-miR-138-5p	MIMAT0000430	IPO9-AS1	100873949	CLIP-Seq	24297251	Unspecified
hsa-miR-138-5p	MIMAT0000430	LGALS8-AS1	100287902	CLIP-Seq	24297251	Unspecified
hsa-miR-138-5p	MIMAT0000430	CYTOR	112597	CLIP-Seq	24297251	Unspecified
hsa-miR-138-5p	MIMAT0000430	MIR4435-2HG	541471	CLIP-Seq	24297251	Unspecified
hsa-miR-138-5p	MIMAT0000430	TTN-AS1	100506866	CLIP-Seq	24297251	Unspecified
hsa-miR-138-5p	MIMAT0000430	MAGI1-IT1	151877	CLIP-Seq	24297251	Unspecified
hsa-miR-138-5p	MIMAT0000430	MAGI1-IT1	151877	CLIP-Seq	24297251	Unspecified
hsa-miR-138-5p	MIMAT0000430	NOP14-AS1	317648	CLIP-Seq	24297251	Unspecified
hsa-miR-138-5p	MIMAT0000430	KLF3-AS1	79667	CLIP-Seq	24297251	Unspecified
hsa-miR-138-5p	MIMAT0000430	SLC9A3-AS1	100288152	CLIP-Seq	24297251	Unspecified
hsa-miR-138-5p	MIMAT0000430	LIFR-AS1	100506495	CLIP-Seq	24297251	Unspecified
hsa-miR-138-5p	MIMAT0000430	KIF25-AS1	100505879	CLIP-Seq	24297251	Unspecified
hsa-miR-138-5p	MIMAT0000430	PSMG3-AS1	114796	CLIP-Seq	24297251	Unspecified
hsa-miR-138-5p	MIMAT0000430	TRG-AS1	100506776	CLIP-Seq	24297251	Unspecified
hsa-miR-138-5p	MIMAT0000430	LINC00174	285908	CLIP-Seq	24297251	Unspecified
hsa-miR-138-5p	MIMAT0000430	LINC00174	285908	CLIP-Seq	24297251	Unspecified
hsa-miR-138-5p	MIMAT0000430	MAGI2-AS3	100505881	CLIP-Seq	24297251	Unspecified
hsa-miR-138-5p	MIMAT0000430	STAG3L5P-PVRIG2P-PILRB	101752399	CLIP-Seq	24297251	Unspecified
hsa-miR-138-5p	MIMAT0000430	STAG3L5P-PVRIG2P-PILRB	101752399	CLIP-Seq	24297251	Unspecified
hsa-miR-138-5p	MIMAT0000430	C9orf139	401563	CLIP-Seq	24297251	Unspecified
hsa-miR-138-5p	MIMAT0000430	ADIRF-AS1	100133190	CLIP-Seq	24297251	Unspecified
hsa-miR-138-5p	MIMAT0000430	NUTM2A-AS1	728190	CLIP-Seq	24297251	Unspecified
hsa-miR-138-5p	MIMAT0000430	H19	283120	CLIP-Seq	24297251	Unspecified
hsa-miR-138-5p	MIMAT0000430	H19	283120	CLIP-Seq	24297251	Unspecified
hsa-miR-138-5p	MIMAT0000430	H19	283120	CLIP-Seq	24297251	Unspecified
hsa-miR-138-5p	MIMAT0000430	KCNQ1OT1	10984	CLIP-Seq	24297251	Unspecified
hsa-miR-138-5p	MIMAT0000430	LINC00294	283267	CLIP-Seq	24297251	Unspecified
hsa-miR-138-5p	MIMAT0000430	NEAT1	283131	CLIP-Seq	24297251	Unspecified
hsa-miR-138-5p	MIMAT0000430	NEAT1	283131	CLIP-Seq	24297251	Unspecified
hsa-miR-138-5p	MIMAT0000430	LINC01537	101928555	CLIP-Seq	24297251	Unspecified
hsa-miR-138-5p	MIMAT0000430	GRM5-AS1	100873989	CLIP-Seq	24297251	Unspecified
hsa-miR-138-5p	MIMAT0000430	FAM66C	440078	CLIP-Seq	24297251	Unspecified
hsa-miR-138-5p	MIMAT0000430	TMEM132D-AS1	283352	CLIP-Seq	24297251	Unspecified
hsa-miR-138-5p	MIMAT0000430	TPT1-AS1	100190939	CLIP-Seq	24297251	Unspecified
hsa-miR-138-5p	MIMAT0000430	MCF2L-AS1	100289410	CLIP-Seq	24297251	Unspecified
hsa-miR-138-5p	MIMAT0000430	GAS6-AS1	650669	CLIP-Seq	24297251	Unspecified
hsa-miR-138-5p	MIMAT0000430	LINC00641	283624	CLIP-Seq	24297251	Unspecified
hsa-miR-138-5p	MIMAT0000430	LINC02288	283575	CLIP-Seq	24297251	Unspecified
hsa-miR-138-5p	MIMAT0000430	ARHGAP11B	89839	CLIP-Seq	24297251	Unspecified
hsa-miR-138-5p	MIMAT0000430	MIR9-3HG	254559	CLIP-Seq	24297251	Unspecified
hsa-miR-138-5p	MIMAT0000430	MMP25-AS1	100507419	CLIP-Seq	24297251	Unspecified
hsa-miR-138-5p	MIMAT0000430	MMP25-AS1	100507419	CLIP-Seq	24297251	Unspecified
hsa-miR-138-5p	MIMAT0000430	MMP25-AS1	100507419	CLIP-Seq	24297251	Unspecified
hsa-miR-138-5p	MIMAT0000430	LINC02128	107983964	CLIP-Seq	24297251	Unspecified
hsa-miR-138-5p	MIMAT0000430	PARD6G-AS1	100130522	CLIP-Seq	24297251	Unspecified
hsa-miR-138-5p	MIMAT0000430	LINC00665	100506930	CLIP-Seq	24297251	Unspecified
hsa-miR-138-5p	MIMAT0000430	DM1-AS	109729182	CLIP-Seq	24297251	Unspecified
hsa-miR-138-5p	MIMAT0000430	IGFL2-AS1	645553	CLIP-Seq	24297251	Unspecified
hsa-miR-138-5p	MIMAT0000430	A1BG-AS1	503538	CLIP-Seq	24297251	Unspecified
hsa-miR-138-5p	MIMAT0000430	ZNF337-AS1	102724826	CLIP-Seq	24297251	Unspecified
hsa-miR-138-5p	MIMAT0000430	RALY-AS1	101926888	CLIP-Seq	24297251	Unspecified
hsa-miR-138-5p	MIMAT0000430	SNHG17	388796	CLIP-Seq	24297251	Unspecified
hsa-miR-138-5p	MIMAT0000430	CBR3-AS1	100506428	CLIP-Seq	24297251	Unspecified
hsa-miR-138-5p	MIMAT0000430	DSCAM-AS1	100506492	CLIP-Seq	24297251	Unspecified
hsa-miR-138-5p	MIMAT0000430	TRPM2-AS	101928607	CLIP-Seq	24297251	Unspecified
hsa-miR-138-5p	MIMAT0000430	TSPEAR-AS2	114043	CLIP-Seq	24297251	Unspecified
hsa-miR-138-5p	MIMAT0000430	TSPEAR-AS2	114043	CLIP-Seq	24297251	Unspecified
hsa-miR-138-5p	MIMAT0000430	TSPEAR-AS2	114043	CLIP-Seq	24297251	Unspecified
hsa-miR-138-5p	MIMAT0000430	LINC01694	105372840	CLIP-Seq	24297251	Unspecified
hsa-miR-138-5p	MIMAT0000430	MCM3AP-AS1	114044	CLIP-Seq	24297251	Unspecified
hsa-miR-138-5p	MIMAT0000430	TUG1	55000	CLIP-Seq	24297251	Unspecified
hsa-miR-138-5p	MIMAT0000430	LINC00685	283981	CLIP-Seq	24297251	Unspecified
hsa-miR-138-5p	MIMAT0000430	MIR503HG	84848	CLIP-Seq	24297251	Unspecified
hsa-miR-138-5p	MIMAT0000430	LINC00685	283981	CLIP-Seq	24297251	Unspecified
hsa-miR-140-3p	MIMAT0004597	LINC01134	100133612	CLIP-Seq	24297251	Unspecified
hsa-miR-140-3p	MIMAT0004597	SNHG12	85028	CLIP-Seq	24297251	Unspecified
hsa-miR-140-3p	MIMAT0004597	MIR29B2CHG	100128537	CLIP-Seq	24297251	Unspecified
hsa-miR-140-3p	MIMAT0004597	MIR29B2CHG	100128537	CLIP-Seq	24297251	Unspecified
hsa-miR-140-3p	MIMAT0004597	LINC00852	84657	CLIP-Seq	24297251	Unspecified
hsa-miR-140-3p	MIMAT0004597	LINC00852	84657	CLIP-Seq	24297251	Unspecified
hsa-miR-140-3p	MIMAT0004597	UBA6-AS1	550112	CLIP-Seq	24297251	Unspecified
hsa-miR-140-3p	MIMAT0004597	FAM198B-AS1	285505	CLIP-Seq	24297251	Unspecified
hsa-miR-140-3p	MIMAT0004597	LINC01385	106144542	CLIP-Seq	24297251	Unspecified
hsa-miR-140-3p	MIMAT0004597	TMEM161B-AS1	100505894	CLIP-Seq	24297251	Unspecified
hsa-miR-140-3p	MIMAT0004597	EPB41L4A-AS1	114915	CLIP-Seq	24297251	Unspecified
hsa-miR-140-3p	MIMAT0004597	HCG18	414777	CLIP-Seq	24297251	Unspecified
hsa-miR-140-3p	MIMAT0004597	LINC00473	90632	CLIP-Seq	24297251	Unspecified
hsa-miR-140-3p	MIMAT0004597	LINC00265	349114	CLIP-Seq	24297251	Unspecified
hsa-miR-140-3p	MIMAT0004597	STAG3L5P-PVRIG2P-PILRB	101752399	CLIP-Seq	24297251	Unspecified
hsa-miR-140-3p	MIMAT0004597	ZNF252P-AS1	286103	CLIP-Seq	24297251	Unspecified
hsa-miR-140-3p	MIMAT0004597	MIR600HG	81571	CLIP-Seq	24297251	Unspecified
hsa-miR-140-3p	MIMAT0004597	LINC00963	100506190	CLIP-Seq	24297251	Unspecified
hsa-miR-140-3p	MIMAT0004597	LINC01515	101928913	CLIP-Seq	24297251	Unspecified
hsa-miR-140-3p	MIMAT0004597	KCNQ1OT1	10984	CLIP-Seq	24297251	Unspecified
hsa-miR-140-3p	MIMAT0004597	KCNQ1OT1	10984	CLIP-Seq	24297251	Unspecified
hsa-miR-140-3p	MIMAT0004597	KCNQ1OT1	10984	CLIP-Seq	24297251	Unspecified
hsa-miR-140-3p	MIMAT0004597	KCNQ1OT1	10984	CLIP-Seq	24297251	Unspecified
hsa-miR-140-3p	MIMAT0004597	KCNQ1OT1	10984	CLIP-Seq	24297251	Unspecified
hsa-miR-140-3p	MIMAT0004597	KCNQ1OT1	10984	CLIP-Seq	24297251	Unspecified
hsa-miR-140-3p	MIMAT0004597	KCNQ1OT1	10984	CLIP-Seq	24297251	Unspecified
hsa-miR-140-3p	MIMAT0004597	KCNQ1OT1	10984	CLIP-Seq	24297251	Unspecified
hsa-miR-140-3p	MIMAT0004597	KCNQ1OT1	10984	CLIP-Seq	24297251	Unspecified
hsa-miR-140-3p	MIMAT0004597	KCNQ1OT1	10984	CLIP-Seq	24297251	Unspecified
hsa-miR-140-3p	MIMAT0004597	LINC00294	283267	CLIP-Seq	24297251	Unspecified
hsa-miR-140-3p	MIMAT0004597	SNHG1	23642	CLIP-Seq	24297251	Unspecified
hsa-miR-140-3p	MIMAT0004597	NEAT1	283131	CLIP-Seq	24297251	Unspecified
hsa-miR-140-3p	MIMAT0004597	N4BP2L2-IT2	116828	CLIP-Seq	24297251	Unspecified
hsa-miR-140-3p	MIMAT0004597	MIR17HG	407975	CLIP-Seq	24297251	Unspecified
hsa-miR-140-3p	MIMAT0004597	LINC02298	102723354	CLIP-Seq	24297251	Unspecified
hsa-miR-140-3p	MIMAT0004597	RAD51-AS1	100505648	CLIP-Seq	24297251	Unspecified
hsa-miR-140-3p	MIMAT0004597	OIP5-AS1	729082	CLIP-Seq	24297251	Unspecified
hsa-miR-140-3p	MIMAT0004597	OIP5-AS1	729082	CLIP-Seq	24297251	Unspecified
hsa-miR-140-3p	MIMAT0004597	IQCH-AS1	100506686	CLIP-Seq	24297251	Unspecified
hsa-miR-140-3p	MIMAT0004597	NPTN-IT1	101241892	CLIP-Seq	24297251	Unspecified
hsa-miR-140-3p	MIMAT0004597	CPEB1-AS1	283692	CLIP-Seq	24297251	Unspecified
hsa-miR-140-3p	MIMAT0004597	MMP25-AS1	100507419	CLIP-Seq	24297251	Unspecified
hsa-miR-140-3p	MIMAT0004597	MIR193BHG	100129781	CLIP-Seq	24297251	Unspecified
hsa-miR-140-3p	MIMAT0004597	MIR497HG	100506755	CLIP-Seq	24297251	Unspecified
hsa-miR-140-3p	MIMAT0004597	MIR497HG	100506755	CLIP-Seq	24297251	Unspecified
hsa-miR-140-3p	MIMAT0004597	SNHG20	654434	CLIP-Seq	24297251	Unspecified
hsa-miR-140-3p	MIMAT0004597	LINC00482	284185	CLIP-Seq	24297251	Unspecified
hsa-miR-140-3p	MIMAT0004597	TMEM147-AS1	100506469	CLIP-Seq	24297251	Unspecified
hsa-miR-140-3p	MIMAT0004597	LINC00261	140828	CLIP-Seq	24297251	Unspecified
hsa-miR-140-3p	MIMAT0004597	MIR663AHG	284801	CLIP-Seq	24297251	Unspecified
hsa-miR-140-3p	MIMAT0004597	LINC00494	284749	CLIP-Seq	24297251	Unspecified
hsa-miR-140-3p	MIMAT0004597	LINC00313	114038	CLIP-Seq	24297251	Unspecified
hsa-miR-140-3p	MIMAT0004597	TSPEAR-AS2	114043	CLIP-Seq	24297251	Unspecified
hsa-miR-140-3p	MIMAT0004597	LINC01311	100652736	CLIP-Seq	24297251	Unspecified
hsa-miR-140-3p	MIMAT0004597	TUG1	55000	CLIP-Seq	24297251	Unspecified
hsa-miR-140-3p	MIMAT0004597	TUG1	55000	CLIP-Seq	24297251	Unspecified
hsa-miR-140-3p	MIMAT0004597	C22orf34	348645	CLIP-Seq	24297251	Unspecified
hsa-miR-140-3p	MIMAT0004597	LINC00685	283981	CLIP-Seq	24297251	Unspecified
hsa-miR-140-3p	MIMAT0004597	XIST	7503	CLIP-Seq	24297251	Unspecified
hsa-miR-140-3p	MIMAT0004597	JPX	554203	CLIP-Seq	24297251	Unspecified
hsa-miR-140-3p	MIMAT0004597	LINC00894	100272228	CLIP-Seq	24297251	Unspecified
hsa-miR-140-3p	MIMAT0004597	LINC00685	283981	CLIP-Seq	24297251	Unspecified
hsa-miR-144-3p	MIMAT0000436	MIR34AHG	106614088	CLIP-Seq	24297251	Unspecified
hsa-miR-144-3p	MIMAT0000436	GAS5	60674	CLIP-Seq	24297251	Unspecified
hsa-miR-144-3p	MIMAT0000436	THUMPD3-AS1	440944	CLIP-Seq	24297251	Unspecified
hsa-miR-144-3p	MIMAT0000436	SH3BP5-AS1	100505696	CLIP-Seq	24297251	Unspecified
hsa-miR-144-3p	MIMAT0000436	SLIT2-IT1	100505893	CLIP-Seq	24297251	Unspecified
hsa-miR-144-3p	MIMAT0000436	LIFR-AS1	100506495	CLIP-Seq	24297251	Unspecified
hsa-miR-144-3p	MIMAT0000436	HCG11	493812	CLIP-Seq	24297251	Unspecified
hsa-miR-144-3p	MIMAT0000436	HCP5	10866	CLIP-Seq	24297251	Unspecified
hsa-miR-144-3p	MIMAT0000436	LINC00265	349114	CLIP-Seq	24297251	Unspecified
hsa-miR-144-3p	MIMAT0000436	SND1-IT1	27099	CLIP-Seq	24297251	Unspecified
hsa-miR-144-3p	MIMAT0000436	LINC01301	100505532	CLIP-Seq	24297251	Unspecified
hsa-miR-144-3p	MIMAT0000436	OTUD6B-AS1	100506365	CLIP-Seq	24297251	Unspecified
hsa-miR-144-3p	MIMAT0000436	OTUD6B-AS1	100506365	CLIP-Seq	24297251	Unspecified
hsa-miR-144-3p	MIMAT0000436	AZIN1-AS1	100506753	CLIP-Seq	24297251	Unspecified
hsa-miR-144-3p	MIMAT0000436	EBLN3P	100506710	CLIP-Seq	24297251	Unspecified
hsa-miR-144-3p	MIMAT0000436	LINC00476	100128782	CLIP-Seq	24297251	Unspecified
hsa-miR-144-3p	MIMAT0000436	LINC00963	100506190	CLIP-Seq	24297251	Unspecified
hsa-miR-144-3p	MIMAT0000436	ENTPD1-AS1	728558	CLIP-Seq	24297251	Unspecified
hsa-miR-144-3p	MIMAT0000436	OLMALINC	90271	CLIP-Seq	24297251	Unspecified
hsa-miR-144-3p	MIMAT0000436	LINC01001	100133161	CLIP-Seq	24297251	Unspecified
hsa-miR-144-3p	MIMAT0000436	KCNQ1OT1	10984	CLIP-Seq	24297251	Unspecified
hsa-miR-144-3p	MIMAT0000436	NEAT1	283131	CLIP-Seq	24297251	Unspecified
hsa-miR-144-3p	MIMAT0000436	NEAT1	283131	CLIP-Seq	24297251	Unspecified
hsa-miR-144-3p	MIMAT0000436	NEAT1	283131	CLIP-Seq	24297251	Unspecified
hsa-miR-144-3p	MIMAT0000436	MALAT1	378938	CLIP-Seq	24297251	Unspecified
hsa-miR-144-3p	MIMAT0000436	MIR17HG	407975	CLIP-Seq	24297251	Unspecified
hsa-miR-144-3p	MIMAT0000436	PSMA3-AS1	379025	CLIP-Seq	24297251	Unspecified
hsa-miR-144-3p	MIMAT0000436	PWAR5	8123	CLIP-Seq	24297251	Unspecified
hsa-miR-144-3p	MIMAT0000436	PWAR6	100506965	CLIP-Seq	24297251	Unspecified
hsa-miR-144-3p	MIMAT0000436	SNHG14	104472715	CLIP-Seq	24297251	Unspecified
hsa-miR-144-3p	MIMAT0000436	GABPB1-AS1	100129387	CLIP-Seq	24297251	Unspecified
hsa-miR-144-3p	MIMAT0000436	UBL7-AS1	440288	CLIP-Seq	24297251	Unspecified
hsa-miR-144-3p	MIMAT0000436	LINC01578	100507217	CLIP-Seq	24297251	Unspecified
hsa-miR-144-3p	MIMAT0000436	LINC01578	100507217	CLIP-Seq	24297251	Unspecified
hsa-miR-144-3p	MIMAT0000436	FAM157C	100996541	CLIP-Seq	24297251	Unspecified
hsa-miR-144-3p	MIMAT0000436	ARHGAP27P1-BPTFP1-KPNA2P3	109286553	CLIP-Seq	24297251	Unspecified
hsa-miR-144-3p	MIMAT0000436	LINC00662	148189	CLIP-Seq	24297251	Unspecified
hsa-miR-144-3p	MIMAT0000436	LINC00665	100506930	CLIP-Seq	24297251	Unspecified
hsa-miR-144-3p	MIMAT0000436	ZNF460-AS1	105372476	CLIP-Seq	24297251	Unspecified
hsa-miR-144-3p	MIMAT0000436	SDCBP2-AS1	100507495	CLIP-Seq	24297251	Unspecified
hsa-miR-144-3p	MIMAT0000436	NORAD	647979	CLIP-Seq	24297251	Unspecified
hsa-miR-144-3p	MIMAT0000436	NORAD	647979	CLIP-Seq	24297251	Unspecified
hsa-miR-144-3p	MIMAT0000436	NORAD	647979	CLIP-Seq	24297251	Unspecified
hsa-miR-144-3p	MIMAT0000436	CBR3-AS1	100506428	CLIP-Seq	24297251	Unspecified
hsa-miR-144-3p	MIMAT0000436	DUXAP8	503637	CLIP-Seq	24297251	Unspecified
hsa-miR-144-3p	MIMAT0000436	TUG1	55000	CLIP-Seq	24297251	Unspecified
hsa-miR-144-3p	MIMAT0000436	TUG1	55000	CLIP-Seq	24297251	Unspecified
hsa-miR-144-3p	MIMAT0000436	TUG1	55000	CLIP-Seq	24297251	Unspecified
hsa-miR-144-3p	MIMAT0000436	XIST	7503	CLIP-Seq	24297251	Unspecified
hsa-miR-144-3p	MIMAT0000436	XIST	7503	CLIP-Seq	24297251	Unspecified
hsa-miR-144-3p	MIMAT0000436	XIST	7503	CLIP-Seq	24297251	Unspecified
hsa-miR-15a-5p	MIMAT0000068	LINC01128	643837	CLIP-Seq	24297251	Unspecified
hsa-miR-15a-5p	MIMAT0000068	TNFRSF14-AS1	115110	CLIP-Seq	24297251	Unspecified
hsa-miR-15a-5p	MIMAT0000068	SNHG12	85028	CLIP-Seq	24297251	Unspecified
hsa-miR-15a-5p	MIMAT0000068	SLFNL1-AS1	100507178	CLIP-Seq	24297251	Unspecified
hsa-miR-15a-5p	MIMAT0000068	SLFNL1-AS1	100507178	CLIP-Seq	24297251	Unspecified
hsa-miR-15a-5p	MIMAT0000068	SLFNL1-AS1	100507178	CLIP-Seq	24297251	Unspecified
hsa-miR-15a-5p	MIMAT0000068	ERI3-IT1	100874278	CLIP-Seq	24297251	Unspecified
hsa-miR-15a-5p	MIMAT0000068	RASAL2-AS1	100302401	CLIP-Seq	24297251	Unspecified
hsa-miR-15a-5p	MIMAT0000068	RASAL2-AS1	100302401	CLIP-Seq	24297251	Unspecified
hsa-miR-15a-5p	MIMAT0000068	MIR29B2CHG	100128537	CLIP-Seq	24297251	Unspecified
hsa-miR-15a-5p	MIMAT0000068	MIR29B2CHG	100128537	CLIP-Seq	24297251	Unspecified
hsa-miR-15a-5p	MIMAT0000068	LINC01703	105373113	CLIP-Seq	24297251	Unspecified
hsa-miR-15a-5p	MIMAT0000068	PCBP1-AS1	400960	CLIP-Seq	24297251	Unspecified
hsa-miR-15a-5p	MIMAT0000068	PAX8-AS1	654433	CLIP-Seq	24297251	Unspecified
hsa-miR-15a-5p	MIMAT0000068	TEX41	401014	CLIP-Seq	24297251	Unspecified
hsa-miR-15a-5p	MIMAT0000068	LINC02478	100505984	CLIP-Seq	24297251	Unspecified
hsa-miR-15a-5p	MIMAT0000068	CERS6-AS1	100861402	CLIP-Seq	24297251	Unspecified
hsa-miR-15a-5p	MIMAT0000068	TTN-AS1	100506866	CLIP-Seq	24297251	Unspecified
hsa-miR-15a-5p	MIMAT0000068	THUMPD3-AS1	440944	CLIP-Seq	24297251	Unspecified
hsa-miR-15a-5p	MIMAT0000068	LINC00852	84657	CLIP-Seq	24297251	Unspecified
hsa-miR-15a-5p	MIMAT0000068	FGD5-AS1	100505641	CLIP-Seq	24297251	Unspecified
hsa-miR-15a-5p	MIMAT0000068	LINC02035	100129550	CLIP-Seq	24297251	Unspecified
hsa-miR-15a-5p	MIMAT0000068	MBNL1-AS1	401093	CLIP-Seq	24297251	Unspecified
hsa-miR-15a-5p	MIMAT0000068	DLG1-AS1	100507086	CLIP-Seq	24297251	Unspecified
hsa-miR-15a-5p	MIMAT0000068	AFAP1-AS1	84740	CLIP-Seq	24297251	Unspecified
hsa-miR-15a-5p	MIMAT0000068	UBA6-AS1	550112	CLIP-Seq	24297251	Unspecified
hsa-miR-15a-5p	MIMAT0000068	LINC02434	105377606	CLIP-Seq	24297251	Unspecified
hsa-miR-15a-5p	MIMAT0000068	LINC02434	105377606	CLIP-Seq	24297251	Unspecified
hsa-miR-15a-5p	MIMAT0000068	SLC9A3-AS1	100288152	CLIP-Seq	24297251	Unspecified
hsa-miR-15a-5p	MIMAT0000068	SLC9A3-AS1	100288152	CLIP-Seq	24297251	Unspecified
hsa-miR-15a-5p	MIMAT0000068	BASP1-AS1	285696	CLIP-Seq	24297251	Unspecified
hsa-miR-15a-5p	MIMAT0000068	EPB41L4A-AS1	114915	CLIP-Seq	24297251	Unspecified
hsa-miR-15a-5p	MIMAT0000068	LINC01184	644873	CLIP-Seq	24297251	Unspecified
hsa-miR-15a-5p	MIMAT0000068	HCG18	414777	CLIP-Seq	24297251	Unspecified
hsa-miR-15a-5p	MIMAT0000068	HCG18	414777	CLIP-Seq	24297251	Unspecified
hsa-miR-15a-5p	MIMAT0000068	HCG18	414777	CLIP-Seq	24297251	Unspecified
hsa-miR-15a-5p	MIMAT0000068	HCG17	414778	CLIP-Seq	24297251	Unspecified
hsa-miR-15a-5p	MIMAT0000068	HCG18	414777	CLIP-Seq	24297251	Unspecified
hsa-miR-15a-5p	MIMAT0000068	TRAF3IP2-AS1	643749	CLIP-Seq	24297251	Unspecified
hsa-miR-15a-5p	MIMAT0000068	LINC00473	90632	CLIP-Seq	24297251	Unspecified
hsa-miR-15a-5p	MIMAT0000068	LINC00473	90632	CLIP-Seq	24297251	Unspecified
hsa-miR-15a-5p	MIMAT0000068	LINC00473	90632	CLIP-Seq	24297251	Unspecified
hsa-miR-15a-5p	MIMAT0000068	TRG-AS1	100506776	CLIP-Seq	24297251	Unspecified
hsa-miR-15a-5p	MIMAT0000068	DLX6-AS1	285987	CLIP-Seq	24297251	Unspecified
hsa-miR-15a-5p	MIMAT0000068	STAG3L5P-PVRIG2P-PILRB	101752399	CLIP-Seq	24297251	Unspecified
hsa-miR-15a-5p	MIMAT0000068	STAG3L5P-PVRIG2P-PILRB	101752399	CLIP-Seq	24297251	Unspecified
hsa-miR-15a-5p	MIMAT0000068	STAG3L5P-PVRIG2P-PILRB	101752399	CLIP-Seq	24297251	Unspecified
hsa-miR-15a-5p	MIMAT0000068	STAG3L5P-PVRIG2P-PILRB	101752399	CLIP-Seq	24297251	Unspecified
hsa-miR-15a-5p	MIMAT0000068	STAG3L5P-PVRIG2P-PILRB	101752399	CLIP-Seq	24297251	Unspecified
hsa-miR-15a-5p	MIMAT0000068	FAM66E	100132103	CLIP-Seq	24297251	Unspecified
hsa-miR-15a-5p	MIMAT0000068	EXTL3-AS1	101929402	CLIP-Seq	24297251	Unspecified
hsa-miR-15a-5p	MIMAT0000068	CASC9	101805492	CLIP-Seq	24297251	Unspecified
hsa-miR-15a-5p	MIMAT0000068	AZIN1-AS1	100506753	CLIP-Seq	24297251	Unspecified
hsa-miR-15a-5p	MIMAT0000068	RNF139-AS1	101927612	CLIP-Seq	24297251	Unspecified
hsa-miR-15a-5p	MIMAT0000068	PVT1	5820	CLIP-Seq	24297251	Unspecified
hsa-miR-15a-5p	MIMAT0000068	CDKN2B-AS1	100048912	CLIP-Seq	24297251	Unspecified
hsa-miR-15a-5p	MIMAT0000068	STX17-AS1	441461	CLIP-Seq	24297251	Unspecified
hsa-miR-15a-5p	MIMAT0000068	GSN-AS1	57000	CLIP-Seq	24297251	Unspecified
hsa-miR-15a-5p	MIMAT0000068	MIR600HG	81571	CLIP-Seq	24297251	Unspecified
hsa-miR-15a-5p	MIMAT0000068	SLC25A25-AS1	100289019	CLIP-Seq	24297251	Unspecified
hsa-miR-15a-5p	MIMAT0000068	C9orf163	158055	CLIP-Seq	24297251	Unspecified
hsa-miR-15a-5p	MIMAT0000068	LINC00707	100507127	CLIP-Seq	24297251	Unspecified
hsa-miR-15a-5p	MIMAT0000068	PROSER2-AS1	219731	CLIP-Seq	24297251	Unspecified
hsa-miR-15a-5p	MIMAT0000068	LINC00843	113218477	CLIP-Seq	24297251	Unspecified
hsa-miR-15a-5p	MIMAT0000068	BMS1P4	729096	CLIP-Seq	24297251	Unspecified
hsa-miR-15a-5p	MIMAT0000068	ZSWIM8-AS1	100507331	CLIP-Seq	24297251	Unspecified
hsa-miR-15a-5p	MIMAT0000068	ZMIZ1-AS1	283050	CLIP-Seq	24297251	Unspecified
hsa-miR-15a-5p	MIMAT0000068	NUTM2B-AS1	101060691	CLIP-Seq	24297251	Unspecified
hsa-miR-15a-5p	MIMAT0000068	NUTM2A-AS1	728190	CLIP-Seq	24297251	Unspecified
hsa-miR-15a-5p	MIMAT0000068	KCNQ1OT1	10984	CLIP-Seq	24297251	Unspecified
hsa-miR-15a-5p	MIMAT0000068	KCNQ1OT1	10984	CLIP-Seq	24297251	Unspecified
hsa-miR-15a-5p	MIMAT0000068	SNHG1	23642	CLIP-Seq	24297251	Unspecified
hsa-miR-15a-5p	MIMAT0000068	NEAT1	283131	CLIP-Seq	24297251	Unspecified
hsa-miR-15a-5p	MIMAT0000068	NEAT1	283131	CLIP-Seq	24297251	Unspecified
hsa-miR-15a-5p	MIMAT0000068	NEAT1	283131	CLIP-Seq	24297251	Unspecified
hsa-miR-15a-5p	MIMAT0000068	C1RL-AS1	283314	CLIP-Seq	24297251	Unspecified
hsa-miR-15a-5p	MIMAT0000068	FAM66C	440078	CLIP-Seq	24297251	Unspecified
hsa-miR-15a-5p	MIMAT0000068	HOXC-AS3	100874365	CLIP-Seq	24297251	Unspecified
hsa-miR-15a-5p	MIMAT0000068	AGAP2-AS1	100130776	CLIP-Seq	24297251	Unspecified
hsa-miR-15a-5p	MIMAT0000068	HELLPAR	101101692	CLIP-Seq	24297251	Unspecified
hsa-miR-15a-5p	MIMAT0000068	HELLPAR	101101692	CLIP-Seq	24297251	Unspecified
hsa-miR-15a-5p	MIMAT0000068	LINC00943	100507206	CLIP-Seq	24297251	Unspecified
hsa-miR-15a-5p	MIMAT0000068	TMEM132D-AS1	283352	CLIP-Seq	24297251	Unspecified
hsa-miR-15a-5p	MIMAT0000068	ATXN8OS	6315	CLIP-Seq	24297251	Unspecified
hsa-miR-15a-5p	MIMAT0000068	ATXN8OS	6315	CLIP-Seq	24297251	Unspecified
hsa-miR-15a-5p	MIMAT0000068	LINC00641	283624	CLIP-Seq	24297251	Unspecified
hsa-miR-15a-5p	MIMAT0000068	G2E3-AS1	105370431	CLIP-Seq	24297251	Unspecified
hsa-miR-15a-5p	MIMAT0000068	SLC25A21-AS1	100129794	CLIP-Seq	24297251	Unspecified
hsa-miR-15a-5p	MIMAT0000068	LINC00639	283547	CLIP-Seq	24297251	Unspecified
hsa-miR-15a-5p	MIMAT0000068	PSMA3-AS1	379025	CLIP-Seq	24297251	Unspecified
hsa-miR-15a-5p	MIMAT0000068	ACTN1-AS1	161159	CLIP-Seq	24297251	Unspecified
hsa-miR-15a-5p	MIMAT0000068	MEG3	55384	CLIP-Seq	24297251	Unspecified
hsa-miR-15a-5p	MIMAT0000068	MEG8	79104	CLIP-Seq	24297251	Unspecified
hsa-miR-15a-5p	MIMAT0000068	LINC00638	196872	CLIP-Seq	24297251	Unspecified
hsa-miR-15a-5p	MIMAT0000068	LINC00638	196872	CLIP-Seq	24297251	Unspecified
hsa-miR-15a-5p	MIMAT0000068	FAM30A	9834	CLIP-Seq	24297251	Unspecified
hsa-miR-15a-5p	MIMAT0000068	ARHGAP11B	89839	CLIP-Seq	24297251	Unspecified
hsa-miR-15a-5p	MIMAT0000068	GABPB1-AS1	100129387	CLIP-Seq	24297251	Unspecified
hsa-miR-15a-5p	MIMAT0000068	GABPB1-AS1	100129387	CLIP-Seq	24297251	Unspecified
hsa-miR-15a-5p	MIMAT0000068	IQCH-AS1	100506686	CLIP-Seq	24297251	Unspecified
hsa-miR-15a-5p	MIMAT0000068	LINC01578	100507217	CLIP-Seq	24297251	Unspecified
hsa-miR-15a-5p	MIMAT0000068	ERVK13-1	100507321	CLIP-Seq	24297251	Unspecified
hsa-miR-15a-5p	MIMAT0000068	ZNF213-AS1	100507458	CLIP-Seq	24297251	Unspecified
hsa-miR-15a-5p	MIMAT0000068	SLX1B-SULT1A4	100526831	CLIP-Seq	24297251	Unspecified
hsa-miR-15a-5p	MIMAT0000068	LINC02128	107983964	CLIP-Seq	24297251	Unspecified
hsa-miR-15a-5p	MIMAT0000068	LINC00922	283867	CLIP-Seq	24297251	Unspecified
hsa-miR-15a-5p	MIMAT0000068	LINC01572	101927957	CLIP-Seq	24297251	Unspecified
hsa-miR-15a-5p	MIMAT0000068	LINC01572	101927957	CLIP-Seq	24297251	Unspecified
hsa-miR-15a-5p	MIMAT0000068	FENDRR	400550	CLIP-Seq	24297251	Unspecified
hsa-miR-15a-5p	MIMAT0000068	MIR497HG	100506755	CLIP-Seq	24297251	Unspecified
hsa-miR-15a-5p	MIMAT0000068	LINC00324	284029	CLIP-Seq	24297251	Unspecified
hsa-miR-15a-5p	MIMAT0000068	TBX2-AS1	103689912	CLIP-Seq	24297251	Unspecified
hsa-miR-15a-5p	MIMAT0000068	SNHG25	105376843	CLIP-Seq	24297251	Unspecified
hsa-miR-15a-5p	MIMAT0000068	SOX9-AS1	400618	CLIP-Seq	24297251	Unspecified
hsa-miR-15a-5p	MIMAT0000068	LINC00511	400619	CLIP-Seq	24297251	Unspecified
hsa-miR-15a-5p	MIMAT0000068	SNHG16	100507246	CLIP-Seq	24297251	Unspecified
hsa-miR-15a-5p	MIMAT0000068	TNRC6C-AS1	100131096	CLIP-Seq	24297251	Unspecified
hsa-miR-15a-5p	MIMAT0000068	PARD6G-AS1	100130522	CLIP-Seq	24297251	Unspecified
hsa-miR-15a-5p	MIMAT0000068	LINC00662	148189	CLIP-Seq	24297251	Unspecified
hsa-miR-15a-5p	MIMAT0000068	LINC00662	148189	CLIP-Seq	24297251	Unspecified
hsa-miR-15a-5p	MIMAT0000068	LINC00662	148189	CLIP-Seq	24297251	Unspecified
hsa-miR-15a-5p	MIMAT0000068	SCGB1B2P	643719	CLIP-Seq	24297251	Unspecified
hsa-miR-15a-5p	MIMAT0000068	TMEM147-AS1	100506469	CLIP-Seq	24297251	Unspecified
hsa-miR-15a-5p	MIMAT0000068	LINC00665	100506930	CLIP-Seq	24297251	Unspecified
hsa-miR-15a-5p	MIMAT0000068	LIPE-AS1	100996307	CLIP-Seq	24297251	Unspecified
hsa-miR-15a-5p	MIMAT0000068	MZF1-AS1	100131691	CLIP-Seq	24297251	Unspecified
hsa-miR-15a-5p	MIMAT0000068	SMIM25	100506115	CLIP-Seq	24297251	Unspecified
hsa-miR-15a-5p	MIMAT0000068	LINC00649	100506334	CLIP-Seq	24297251	Unspecified
hsa-miR-15a-5p	MIMAT0000068	TRPM2-AS	101928607	CLIP-Seq	24297251	Unspecified
hsa-miR-15a-5p	MIMAT0000068	TSPEAR-AS2	114043	CLIP-Seq	24297251	Unspecified
hsa-miR-15a-5p	MIMAT0000068	LINC01547	84536	CLIP-Seq	24297251	Unspecified
hsa-miR-15a-5p	MIMAT0000068	MCM3AP-AS1	114044	CLIP-Seq	24297251	Unspecified
hsa-miR-15a-5p	MIMAT0000068	MCM3AP-AS1	114044	CLIP-Seq	24297251	Unspecified
hsa-miR-15a-5p	MIMAT0000068	TUG1	55000	CLIP-Seq	24297251	Unspecified
hsa-miR-15a-5p	MIMAT0000068	FAM239A	101930105	CLIP-Seq	24297251	Unspecified
hsa-miR-15a-5p	MIMAT0000068	FAM239A	101930105	CLIP-Seq	24297251	Unspecified
hsa-miR-15a-5p	MIMAT0000068	FAM239B	729162	CLIP-Seq	24297251	Unspecified
hsa-miR-15a-5p	MIMAT0000068	FAM239B	729162	CLIP-Seq	24297251	Unspecified
hsa-miR-15a-5p	MIMAT0000068	XIST	7503	CLIP-Seq	24297251	Unspecified
hsa-miR-15a-5p	MIMAT0000068	XIST	7503	CLIP-Seq	24297251	Unspecified
hsa-miR-15a-5p	MIMAT0000068	XIST	7503	CLIP-Seq	24297251	Unspecified
hsa-miR-15a-5p	MIMAT0000068	XIST	7503	CLIP-Seq	24297251	Unspecified
hsa-miR-15a-5p	MIMAT0000068	XIST	7503	CLIP-Seq	24297251	Unspecified
hsa-miR-15a-5p	MIMAT0000068	ARMCX5-GPRASP2	100528062	CLIP-Seq	24297251	Unspecified
hsa-miR-15a-5p	MIMAT0000068	MIR503HG	84848	CLIP-Seq	24297251	Unspecified
hsa-miR-15a-5p	MIMAT0000068	LINC00894	100272228	CLIP-Seq	24297251	Unspecified
hsa-miR-15b-5p	MIMAT0000417	LINC01128	643837	CLIP-Seq	24297251	Unspecified
hsa-miR-15b-5p	MIMAT0000417	TNFRSF14-AS1	115110	CLIP-Seq	24297251	Unspecified
hsa-miR-15b-5p	MIMAT0000417	SNHG12	85028	CLIP-Seq	24297251	Unspecified
hsa-miR-15b-5p	MIMAT0000417	SLFNL1-AS1	100507178	CLIP-Seq	24297251	Unspecified
hsa-miR-15b-5p	MIMAT0000417	SLFNL1-AS1	100507178	CLIP-Seq	24297251	Unspecified
hsa-miR-15b-5p	MIMAT0000417	SLFNL1-AS1	100507178	CLIP-Seq	24297251	Unspecified
hsa-miR-15b-5p	MIMAT0000417	ERI3-IT1	100874278	CLIP-Seq	24297251	Unspecified
hsa-miR-15b-5p	MIMAT0000417	RASAL2-AS1	100302401	CLIP-Seq	24297251	Unspecified
hsa-miR-15b-5p	MIMAT0000417	RASAL2-AS1	100302401	CLIP-Seq	24297251	Unspecified
hsa-miR-15b-5p	MIMAT0000417	MIR29B2CHG	100128537	CLIP-Seq	24297251	Unspecified
hsa-miR-15b-5p	MIMAT0000417	MIR29B2CHG	100128537	CLIP-Seq	24297251	Unspecified
hsa-miR-15b-5p	MIMAT0000417	LINC01703	105373113	CLIP-Seq	24297251	Unspecified
hsa-miR-15b-5p	MIMAT0000417	PCBP1-AS1	400960	CLIP-Seq	24297251	Unspecified
hsa-miR-15b-5p	MIMAT0000417	PAX8-AS1	654433	CLIP-Seq	24297251	Unspecified
hsa-miR-15b-5p	MIMAT0000417	TEX41	401014	CLIP-Seq	24297251	Unspecified
hsa-miR-15b-5p	MIMAT0000417	LINC02478	100505984	CLIP-Seq	24297251	Unspecified
hsa-miR-15b-5p	MIMAT0000417	CERS6-AS1	100861402	CLIP-Seq	24297251	Unspecified
hsa-miR-15b-5p	MIMAT0000417	TTN-AS1	100506866	CLIP-Seq	24297251	Unspecified
hsa-miR-15b-5p	MIMAT0000417	THUMPD3-AS1	440944	CLIP-Seq	24297251	Unspecified
hsa-miR-15b-5p	MIMAT0000417	LINC00852	84657	CLIP-Seq	24297251	Unspecified
hsa-miR-15b-5p	MIMAT0000417	FGD5-AS1	100505641	CLIP-Seq	24297251	Unspecified
hsa-miR-15b-5p	MIMAT0000417	LINC02035	100129550	CLIP-Seq	24297251	Unspecified
hsa-miR-15b-5p	MIMAT0000417	MBNL1-AS1	401093	CLIP-Seq	24297251	Unspecified
hsa-miR-15b-5p	MIMAT0000417	DLG1-AS1	100507086	CLIP-Seq	24297251	Unspecified
hsa-miR-15b-5p	MIMAT0000417	AFAP1-AS1	84740	CLIP-Seq	24297251	Unspecified
hsa-miR-15b-5p	MIMAT0000417	UBA6-AS1	550112	CLIP-Seq	24297251	Unspecified
hsa-miR-15b-5p	MIMAT0000417	LINC02434	105377606	CLIP-Seq	24297251	Unspecified
hsa-miR-15b-5p	MIMAT0000417	LINC02434	105377606	CLIP-Seq	24297251	Unspecified
hsa-miR-15b-5p	MIMAT0000417	SLC9A3-AS1	100288152	CLIP-Seq	24297251	Unspecified
hsa-miR-15b-5p	MIMAT0000417	SLC9A3-AS1	100288152	CLIP-Seq	24297251	Unspecified
hsa-miR-15b-5p	MIMAT0000417	BASP1-AS1	285696	CLIP-Seq	24297251	Unspecified
hsa-miR-15b-5p	MIMAT0000417	EPB41L4A-AS1	114915	CLIP-Seq	24297251	Unspecified
hsa-miR-15b-5p	MIMAT0000417	LINC01184	644873	CLIP-Seq	24297251	Unspecified
hsa-miR-15b-5p	MIMAT0000417	HCG18	414777	CLIP-Seq	24297251	Unspecified
hsa-miR-15b-5p	MIMAT0000417	HCG18	414777	CLIP-Seq	24297251	Unspecified
hsa-miR-15b-5p	MIMAT0000417	HCG18	414777	CLIP-Seq	24297251	Unspecified
hsa-miR-15b-5p	MIMAT0000417	HCG17	414778	CLIP-Seq	24297251	Unspecified
hsa-miR-15b-5p	MIMAT0000417	HCG18	414777	CLIP-Seq	24297251	Unspecified
hsa-miR-15b-5p	MIMAT0000417	TRAF3IP2-AS1	643749	CLIP-Seq	24297251	Unspecified
hsa-miR-15b-5p	MIMAT0000417	LINC00473	90632	CLIP-Seq	24297251	Unspecified
hsa-miR-15b-5p	MIMAT0000417	LINC00473	90632	CLIP-Seq	24297251	Unspecified
hsa-miR-15b-5p	MIMAT0000417	LINC00473	90632	CLIP-Seq	24297251	Unspecified
hsa-miR-15b-5p	MIMAT0000417	TRG-AS1	100506776	CLIP-Seq	24297251	Unspecified
hsa-miR-15b-5p	MIMAT0000417	DLX6-AS1	285987	CLIP-Seq	24297251	Unspecified
hsa-miR-15b-5p	MIMAT0000417	STAG3L5P-PVRIG2P-PILRB	101752399	CLIP-Seq	24297251	Unspecified
hsa-miR-15b-5p	MIMAT0000417	STAG3L5P-PVRIG2P-PILRB	101752399	CLIP-Seq	24297251	Unspecified
hsa-miR-15b-5p	MIMAT0000417	STAG3L5P-PVRIG2P-PILRB	101752399	CLIP-Seq	24297251	Unspecified
hsa-miR-15b-5p	MIMAT0000417	STAG3L5P-PVRIG2P-PILRB	101752399	CLIP-Seq	24297251	Unspecified
hsa-miR-15b-5p	MIMAT0000417	STAG3L5P-PVRIG2P-PILRB	101752399	CLIP-Seq	24297251	Unspecified
hsa-miR-15b-5p	MIMAT0000417	FAM66E	100132103	CLIP-Seq	24297251	Unspecified
hsa-miR-15b-5p	MIMAT0000417	EXTL3-AS1	101929402	CLIP-Seq	24297251	Unspecified
hsa-miR-15b-5p	MIMAT0000417	CASC9	101805492	CLIP-Seq	24297251	Unspecified
hsa-miR-15b-5p	MIMAT0000417	AZIN1-AS1	100506753	CLIP-Seq	24297251	Unspecified
hsa-miR-15b-5p	MIMAT0000417	RNF139-AS1	101927612	CLIP-Seq	24297251	Unspecified
hsa-miR-15b-5p	MIMAT0000417	PVT1	5820	CLIP-Seq	24297251	Unspecified
hsa-miR-15b-5p	MIMAT0000417	CDKN2B-AS1	100048912	CLIP-Seq	24297251	Unspecified
hsa-miR-15b-5p	MIMAT0000417	STX17-AS1	441461	CLIP-Seq	24297251	Unspecified
hsa-miR-15b-5p	MIMAT0000417	GSN-AS1	57000	CLIP-Seq	24297251	Unspecified
hsa-miR-15b-5p	MIMAT0000417	MIR600HG	81571	CLIP-Seq	24297251	Unspecified
hsa-miR-15b-5p	MIMAT0000417	SLC25A25-AS1	100289019	CLIP-Seq	24297251	Unspecified
hsa-miR-15b-5p	MIMAT0000417	C9orf163	158055	CLIP-Seq	24297251	Unspecified
hsa-miR-15b-5p	MIMAT0000417	LINC00707	100507127	CLIP-Seq	24297251	Unspecified
hsa-miR-15b-5p	MIMAT0000417	PROSER2-AS1	219731	CLIP-Seq	24297251	Unspecified
hsa-miR-15b-5p	MIMAT0000417	LINC00843	113218477	CLIP-Seq	24297251	Unspecified
hsa-miR-15b-5p	MIMAT0000417	BMS1P4	729096	CLIP-Seq	24297251	Unspecified
hsa-miR-15b-5p	MIMAT0000417	ZSWIM8-AS1	100507331	CLIP-Seq	24297251	Unspecified
hsa-miR-15b-5p	MIMAT0000417	ZMIZ1-AS1	283050	CLIP-Seq	24297251	Unspecified
hsa-miR-15b-5p	MIMAT0000417	NUTM2B-AS1	101060691	CLIP-Seq	24297251	Unspecified
hsa-miR-15b-5p	MIMAT0000417	NUTM2A-AS1	728190	CLIP-Seq	24297251	Unspecified
hsa-miR-15b-5p	MIMAT0000417	KCNQ1OT1	10984	CLIP-Seq	24297251	Unspecified
hsa-miR-15b-5p	MIMAT0000417	KCNQ1OT1	10984	CLIP-Seq	24297251	Unspecified
hsa-miR-15b-5p	MIMAT0000417	SNHG1	23642	CLIP-Seq	24297251	Unspecified
hsa-miR-15b-5p	MIMAT0000417	NEAT1	283131	CLIP-Seq	24297251	Unspecified
hsa-miR-15b-5p	MIMAT0000417	NEAT1	283131	CLIP-Seq	24297251	Unspecified
hsa-miR-15b-5p	MIMAT0000417	NEAT1	283131	CLIP-Seq	24297251	Unspecified
hsa-miR-15b-5p	MIMAT0000417	C1RL-AS1	283314	CLIP-Seq	24297251	Unspecified
hsa-miR-15b-5p	MIMAT0000417	FAM66C	440078	CLIP-Seq	24297251	Unspecified
hsa-miR-15b-5p	MIMAT0000417	HOXC-AS3	100874365	CLIP-Seq	24297251	Unspecified
hsa-miR-15b-5p	MIMAT0000417	AGAP2-AS1	100130776	CLIP-Seq	24297251	Unspecified
hsa-miR-15b-5p	MIMAT0000417	HELLPAR	101101692	CLIP-Seq	24297251	Unspecified
hsa-miR-15b-5p	MIMAT0000417	HELLPAR	101101692	CLIP-Seq	24297251	Unspecified
hsa-miR-15b-5p	MIMAT0000417	LINC00943	100507206	CLIP-Seq	24297251	Unspecified
hsa-miR-15b-5p	MIMAT0000417	TMEM132D-AS1	283352	CLIP-Seq	24297251	Unspecified
hsa-miR-15b-5p	MIMAT0000417	ATXN8OS	6315	CLIP-Seq	24297251	Unspecified
hsa-miR-15b-5p	MIMAT0000417	ATXN8OS	6315	CLIP-Seq	24297251	Unspecified
hsa-miR-15b-5p	MIMAT0000417	ATXN8OS	6315	CLIP-Seq	24297251	Unspecified
hsa-miR-15b-5p	MIMAT0000417	ATXN8OS	6315	CLIP-Seq	24297251	Unspecified
hsa-miR-15b-5p	MIMAT0000417	LINC00641	283624	CLIP-Seq	24297251	Unspecified
hsa-miR-15b-5p	MIMAT0000417	G2E3-AS1	105370431	CLIP-Seq	24297251	Unspecified
hsa-miR-15b-5p	MIMAT0000417	SLC25A21-AS1	100129794	CLIP-Seq	24297251	Unspecified
hsa-miR-15b-5p	MIMAT0000417	LINC00639	283547	CLIP-Seq	24297251	Unspecified
hsa-miR-15b-5p	MIMAT0000417	PSMA3-AS1	379025	CLIP-Seq	24297251	Unspecified
hsa-miR-15b-5p	MIMAT0000417	ACTN1-AS1	161159	CLIP-Seq	24297251	Unspecified
hsa-miR-15b-5p	MIMAT0000417	MEG3	55384	CLIP-Seq	24297251	Unspecified
hsa-miR-15b-5p	MIMAT0000417	MEG8	79104	CLIP-Seq	24297251	Unspecified
hsa-miR-15b-5p	MIMAT0000417	LINC00638	196872	CLIP-Seq	24297251	Unspecified
hsa-miR-15b-5p	MIMAT0000417	LINC00638	196872	CLIP-Seq	24297251	Unspecified
hsa-miR-15b-5p	MIMAT0000417	FAM30A	9834	CLIP-Seq	24297251	Unspecified
hsa-miR-15b-5p	MIMAT0000417	ARHGAP11B	89839	CLIP-Seq	24297251	Unspecified
hsa-miR-15b-5p	MIMAT0000417	GABPB1-AS1	100129387	CLIP-Seq	24297251	Unspecified
hsa-miR-15b-5p	MIMAT0000417	GABPB1-AS1	100129387	CLIP-Seq	24297251	Unspecified
hsa-miR-15b-5p	MIMAT0000417	IQCH-AS1	100506686	CLIP-Seq	24297251	Unspecified
hsa-miR-15b-5p	MIMAT0000417	LINC01578	100507217	CLIP-Seq	24297251	Unspecified
hsa-miR-15b-5p	MIMAT0000417	ERVK13-1	100507321	CLIP-Seq	24297251	Unspecified
hsa-miR-15b-5p	MIMAT0000417	ZNF213-AS1	100507458	CLIP-Seq	24297251	Unspecified
hsa-miR-15b-5p	MIMAT0000417	SLX1B-SULT1A4	100526831	CLIP-Seq	24297251	Unspecified
hsa-miR-15b-5p	MIMAT0000417	LINC02128	107983964	CLIP-Seq	24297251	Unspecified
hsa-miR-15b-5p	MIMAT0000417	LINC00922	283867	CLIP-Seq	24297251	Unspecified
hsa-miR-15b-5p	MIMAT0000417	LINC01572	101927957	CLIP-Seq	24297251	Unspecified
hsa-miR-15b-5p	MIMAT0000417	LINC01572	101927957	CLIP-Seq	24297251	Unspecified
hsa-miR-15b-5p	MIMAT0000417	FENDRR	400550	CLIP-Seq	24297251	Unspecified
hsa-miR-15b-5p	MIMAT0000417	MIR497HG	100506755	CLIP-Seq	24297251	Unspecified
hsa-miR-15b-5p	MIMAT0000417	LINC00324	284029	CLIP-Seq	24297251	Unspecified
hsa-miR-15b-5p	MIMAT0000417	TBX2-AS1	103689912	CLIP-Seq	24297251	Unspecified
hsa-miR-15b-5p	MIMAT0000417	SNHG25	105376843	CLIP-Seq	24297251	Unspecified
hsa-miR-15b-5p	MIMAT0000417	SOX9-AS1	400618	CLIP-Seq	24297251	Unspecified
hsa-miR-15b-5p	MIMAT0000417	LINC00511	400619	CLIP-Seq	24297251	Unspecified
hsa-miR-15b-5p	MIMAT0000417	SNHG16	100507246	CLIP-Seq	24297251	Unspecified
hsa-miR-15b-5p	MIMAT0000417	TNRC6C-AS1	100131096	CLIP-Seq	24297251	Unspecified
hsa-miR-15b-5p	MIMAT0000417	PARD6G-AS1	100130522	CLIP-Seq	24297251	Unspecified
hsa-miR-15b-5p	MIMAT0000417	LINC00662	148189	CLIP-Seq	24297251	Unspecified
hsa-miR-15b-5p	MIMAT0000417	LINC00662	148189	CLIP-Seq	24297251	Unspecified
hsa-miR-15b-5p	MIMAT0000417	LINC00662	148189	CLIP-Seq	24297251	Unspecified
hsa-miR-15b-5p	MIMAT0000417	SCGB1B2P	643719	CLIP-Seq	24297251	Unspecified
hsa-miR-15b-5p	MIMAT0000417	TMEM147-AS1	100506469	CLIP-Seq	24297251	Unspecified
hsa-miR-15b-5p	MIMAT0000417	LINC00665	100506930	CLIP-Seq	24297251	Unspecified
hsa-miR-15b-5p	MIMAT0000417	LIPE-AS1	100996307	CLIP-Seq	24297251	Unspecified
hsa-miR-15b-5p	MIMAT0000417	MZF1-AS1	100131691	CLIP-Seq	24297251	Unspecified
hsa-miR-15b-5p	MIMAT0000417	SMIM25	100506115	CLIP-Seq	24297251	Unspecified
hsa-miR-15b-5p	MIMAT0000417	LINC00649	100506334	CLIP-Seq	24297251	Unspecified
hsa-miR-15b-5p	MIMAT0000417	TRPM2-AS	101928607	CLIP-Seq	24297251	Unspecified
hsa-miR-15b-5p	MIMAT0000417	TSPEAR-AS2	114043	CLIP-Seq	24297251	Unspecified
hsa-miR-15b-5p	MIMAT0000417	LINC01547	84536	CLIP-Seq	24297251	Unspecified
hsa-miR-15b-5p	MIMAT0000417	MCM3AP-AS1	114044	CLIP-Seq	24297251	Unspecified
hsa-miR-15b-5p	MIMAT0000417	MCM3AP-AS1	114044	CLIP-Seq	24297251	Unspecified
hsa-miR-15b-5p	MIMAT0000417	TUG1	55000	CLIP-Seq	24297251	Unspecified
hsa-miR-15b-5p	MIMAT0000417	FAM239A	101930105	CLIP-Seq	24297251	Unspecified
hsa-miR-15b-5p	MIMAT0000417	FAM239A	101930105	CLIP-Seq	24297251	Unspecified
hsa-miR-15b-5p	MIMAT0000417	FAM239B	729162	CLIP-Seq	24297251	Unspecified
hsa-miR-15b-5p	MIMAT0000417	FAM239B	729162	CLIP-Seq	24297251	Unspecified
hsa-miR-15b-5p	MIMAT0000417	XIST	7503	CLIP-Seq	24297251	Unspecified
hsa-miR-15b-5p	MIMAT0000417	XIST	7503	CLIP-Seq	24297251	Unspecified
hsa-miR-15b-5p	MIMAT0000417	XIST	7503	CLIP-Seq	24297251	Unspecified
hsa-miR-15b-5p	MIMAT0000417	XIST	7503	CLIP-Seq	24297251	Unspecified
hsa-miR-15b-5p	MIMAT0000417	XIST	7503	CLIP-Seq	24297251	Unspecified
hsa-miR-15b-5p	MIMAT0000417	ARMCX5-GPRASP2	100528062	CLIP-Seq	24297251	Unspecified
hsa-miR-15b-5p	MIMAT0000417	MIR503HG	84848	CLIP-Seq	24297251	Unspecified
hsa-miR-15b-5p	MIMAT0000417	LINC00894	100272228	CLIP-Seq	24297251	Unspecified
hsa-miR-16-5p	MIMAT0000069	LINC01128	643837	CLIP-Seq	24297251	Unspecified
hsa-miR-16-5p	MIMAT0000069	TNFRSF14-AS1	115110	CLIP-Seq	24297251	Unspecified
hsa-miR-16-5p	MIMAT0000069	SNHG12	85028	CLIP-Seq	24297251	Unspecified
hsa-miR-16-5p	MIMAT0000069	SLFNL1-AS1	100507178	CLIP-Seq	24297251	Unspecified
hsa-miR-16-5p	MIMAT0000069	SLFNL1-AS1	100507178	CLIP-Seq	24297251	Unspecified
hsa-miR-16-5p	MIMAT0000069	ERI3-IT1	100874278	CLIP-Seq	24297251	Unspecified
hsa-miR-16-5p	MIMAT0000069	RASAL2-AS1	100302401	CLIP-Seq	24297251	Unspecified
hsa-miR-16-5p	MIMAT0000069	RASAL2-AS1	100302401	CLIP-Seq	24297251	Unspecified
hsa-miR-16-5p	MIMAT0000069	MIR29B2CHG	100128537	CLIP-Seq	24297251	Unspecified
hsa-miR-16-5p	MIMAT0000069	MIR29B2CHG	100128537	CLIP-Seq	24297251	Unspecified
hsa-miR-16-5p	MIMAT0000069	LINC01703	105373113	CLIP-Seq	24297251	Unspecified
hsa-miR-16-5p	MIMAT0000069	PCBP1-AS1	400960	CLIP-Seq	24297251	Unspecified
hsa-miR-16-5p	MIMAT0000069	PAX8-AS1	654433	CLIP-Seq	24297251	Unspecified
hsa-miR-16-5p	MIMAT0000069	TEX41	401014	CLIP-Seq	24297251	Unspecified
hsa-miR-16-5p	MIMAT0000069	LINC02478	100505984	CLIP-Seq	24297251	Unspecified
hsa-miR-16-5p	MIMAT0000069	CERS6-AS1	100861402	CLIP-Seq	24297251	Unspecified
hsa-miR-16-5p	MIMAT0000069	TTN-AS1	100506866	CLIP-Seq	24297251	Unspecified
hsa-miR-16-5p	MIMAT0000069	THUMPD3-AS1	440944	CLIP-Seq	24297251	Unspecified
hsa-miR-16-5p	MIMAT0000069	LINC00852	84657	CLIP-Seq	24297251	Unspecified
hsa-miR-16-5p	MIMAT0000069	FGD5-AS1	100505641	CLIP-Seq	24297251	Unspecified
hsa-miR-16-5p	MIMAT0000069	LINC02035	100129550	CLIP-Seq	24297251	Unspecified
hsa-miR-16-5p	MIMAT0000069	MBNL1-AS1	401093	CLIP-Seq	24297251	Unspecified
hsa-miR-16-5p	MIMAT0000069	DLG1-AS1	100507086	CLIP-Seq	24297251	Unspecified
hsa-miR-16-5p	MIMAT0000069	AFAP1-AS1	84740	CLIP-Seq	24297251	Unspecified
hsa-miR-16-5p	MIMAT0000069	UBA6-AS1	550112	CLIP-Seq	24297251	Unspecified
hsa-miR-16-5p	MIMAT0000069	LINC02434	105377606	CLIP-Seq	24297251	Unspecified
hsa-miR-16-5p	MIMAT0000069	LINC02434	105377606	CLIP-Seq	24297251	Unspecified
hsa-miR-16-5p	MIMAT0000069	SLC9A3-AS1	100288152	CLIP-Seq	24297251	Unspecified
hsa-miR-16-5p	MIMAT0000069	SLC9A3-AS1	100288152	CLIP-Seq	24297251	Unspecified
hsa-miR-16-5p	MIMAT0000069	BASP1-AS1	285696	CLIP-Seq	24297251	Unspecified
hsa-miR-16-5p	MIMAT0000069	EPB41L4A-AS1	114915	CLIP-Seq	24297251	Unspecified
hsa-miR-16-5p	MIMAT0000069	LINC01184	644873	CLIP-Seq	24297251	Unspecified
hsa-miR-16-5p	MIMAT0000069	HCG18	414777	CLIP-Seq	24297251	Unspecified
hsa-miR-16-5p	MIMAT0000069	HCG18	414777	CLIP-Seq	24297251	Unspecified
hsa-miR-16-5p	MIMAT0000069	HCG18	414777	CLIP-Seq	24297251	Unspecified
hsa-miR-16-5p	MIMAT0000069	HCG17	414778	CLIP-Seq	24297251	Unspecified
hsa-miR-16-5p	MIMAT0000069	HCG18	414777	CLIP-Seq	24297251	Unspecified
hsa-miR-16-5p	MIMAT0000069	TRAF3IP2-AS1	643749	CLIP-Seq	24297251	Unspecified
hsa-miR-16-5p	MIMAT0000069	LINC00473	90632	CLIP-Seq	24297251	Unspecified
hsa-miR-16-5p	MIMAT0000069	LINC00473	90632	CLIP-Seq	24297251	Unspecified
hsa-miR-16-5p	MIMAT0000069	LINC00473	90632	CLIP-Seq	24297251	Unspecified
hsa-miR-16-5p	MIMAT0000069	TRG-AS1	100506776	CLIP-Seq	24297251	Unspecified
hsa-miR-16-5p	MIMAT0000069	DLX6-AS1	285987	CLIP-Seq	24297251	Unspecified
hsa-miR-16-5p	MIMAT0000069	STAG3L5P-PVRIG2P-PILRB	101752399	CLIP-Seq	24297251	Unspecified
hsa-miR-16-5p	MIMAT0000069	STAG3L5P-PVRIG2P-PILRB	101752399	CLIP-Seq	24297251	Unspecified
hsa-miR-16-5p	MIMAT0000069	STAG3L5P-PVRIG2P-PILRB	101752399	CLIP-Seq	24297251	Unspecified
hsa-miR-16-5p	MIMAT0000069	STAG3L5P-PVRIG2P-PILRB	101752399	CLIP-Seq	24297251	Unspecified
hsa-miR-16-5p	MIMAT0000069	STAG3L5P-PVRIG2P-PILRB	101752399	CLIP-Seq	24297251	Unspecified
hsa-miR-16-5p	MIMAT0000069	EXTL3-AS1	101929402	CLIP-Seq	24297251	Unspecified
hsa-miR-16-5p	MIMAT0000069	CASC9	101805492	CLIP-Seq	24297251	Unspecified
hsa-miR-16-5p	MIMAT0000069	AZIN1-AS1	100506753	CLIP-Seq	24297251	Unspecified
hsa-miR-16-5p	MIMAT0000069	RNF139-AS1	101927612	CLIP-Seq	24297251	Unspecified
hsa-miR-16-5p	MIMAT0000069	PVT1	5820	CLIP-Seq	24297251	Unspecified
hsa-miR-16-5p	MIMAT0000069	CDKN2B-AS1	100048912	CLIP-Seq	24297251	Unspecified
hsa-miR-16-5p	MIMAT0000069	STX17-AS1	441461	CLIP-Seq	24297251	Unspecified
hsa-miR-16-5p	MIMAT0000069	GSN-AS1	57000	CLIP-Seq	24297251	Unspecified
hsa-miR-16-5p	MIMAT0000069	MIR600HG	81571	CLIP-Seq	24297251	Unspecified
hsa-miR-16-5p	MIMAT0000069	SLC25A25-AS1	100289019	CLIP-Seq	24297251	Unspecified
hsa-miR-16-5p	MIMAT0000069	C9orf163	158055	CLIP-Seq	24297251	Unspecified
hsa-miR-16-5p	MIMAT0000069	LINC00707	100507127	CLIP-Seq	24297251	Unspecified
hsa-miR-16-5p	MIMAT0000069	PROSER2-AS1	219731	CLIP-Seq	24297251	Unspecified
hsa-miR-16-5p	MIMAT0000069	LINC00843	113218477	CLIP-Seq	24297251	Unspecified
hsa-miR-16-5p	MIMAT0000069	BMS1P4	729096	CLIP-Seq	24297251	Unspecified
hsa-miR-16-5p	MIMAT0000069	ZSWIM8-AS1	100507331	CLIP-Seq	24297251	Unspecified
hsa-miR-16-5p	MIMAT0000069	ZMIZ1-AS1	283050	CLIP-Seq	24297251	Unspecified
hsa-miR-16-5p	MIMAT0000069	NUTM2B-AS1	101060691	CLIP-Seq	24297251	Unspecified
hsa-miR-16-5p	MIMAT0000069	NUTM2B-AS1	101060691	CLIP-Seq	24297251	Unspecified
hsa-miR-16-5p	MIMAT0000069	NUTM2A-AS1	728190	CLIP-Seq	24297251	Unspecified
hsa-miR-16-5p	MIMAT0000069	NUTM2A-AS1	728190	CLIP-Seq	24297251	Unspecified
hsa-miR-16-5p	MIMAT0000069	KCNQ1OT1	10984	CLIP-Seq	24297251	Unspecified
hsa-miR-16-5p	MIMAT0000069	KCNQ1OT1	10984	CLIP-Seq	24297251	Unspecified
hsa-miR-16-5p	MIMAT0000069	SNHG1	23642	CLIP-Seq	24297251	Unspecified
hsa-miR-16-5p	MIMAT0000069	NEAT1	283131	CLIP-Seq	24297251	Unspecified
hsa-miR-16-5p	MIMAT0000069	NEAT1	283131	CLIP-Seq	24297251	Unspecified
hsa-miR-16-5p	MIMAT0000069	NEAT1	283131	CLIP-Seq	24297251	Unspecified
hsa-miR-16-5p	MIMAT0000069	C1RL-AS1	283314	CLIP-Seq	24297251	Unspecified
hsa-miR-16-5p	MIMAT0000069	C1RL-AS1	283314	CLIP-Seq	24297251	Unspecified
hsa-miR-16-5p	MIMAT0000069	HOXC-AS3	100874365	CLIP-Seq	24297251	Unspecified
hsa-miR-16-5p	MIMAT0000069	AGAP2-AS1	100130776	CLIP-Seq	24297251	Unspecified
hsa-miR-16-5p	MIMAT0000069	HELLPAR	101101692	CLIP-Seq	24297251	Unspecified
hsa-miR-16-5p	MIMAT0000069	HELLPAR	101101692	CLIP-Seq	24297251	Unspecified
hsa-miR-16-5p	MIMAT0000069	HELLPAR	101101692	CLIP-Seq	24297251	Unspecified
hsa-miR-16-5p	MIMAT0000069	LINC00943	100507206	CLIP-Seq	24297251	Unspecified
hsa-miR-16-5p	MIMAT0000069	TMEM132D-AS1	283352	CLIP-Seq	24297251	Unspecified
hsa-miR-16-5p	MIMAT0000069	ATXN8OS	6315	CLIP-Seq	24297251	Unspecified
hsa-miR-16-5p	MIMAT0000069	ATXN8OS	6315	CLIP-Seq	24297251	Unspecified
hsa-miR-16-5p	MIMAT0000069	ATXN8OS	6315	CLIP-Seq	24297251	Unspecified
hsa-miR-16-5p	MIMAT0000069	LINC00641	283624	CLIP-Seq	24297251	Unspecified
hsa-miR-16-5p	MIMAT0000069	G2E3-AS1	105370431	CLIP-Seq	24297251	Unspecified
hsa-miR-16-5p	MIMAT0000069	SLC25A21-AS1	100129794	CLIP-Seq	24297251	Unspecified
hsa-miR-16-5p	MIMAT0000069	LINC00639	283547	CLIP-Seq	24297251	Unspecified
hsa-miR-16-5p	MIMAT0000069	PSMA3-AS1	379025	CLIP-Seq	24297251	Unspecified
hsa-miR-16-5p	MIMAT0000069	ACTN1-AS1	161159	CLIP-Seq	24297251	Unspecified
hsa-miR-16-5p	MIMAT0000069	MEG3	55384	CLIP-Seq	24297251	Unspecified
hsa-miR-16-5p	MIMAT0000069	MEG8	79104	CLIP-Seq	24297251	Unspecified
hsa-miR-16-5p	MIMAT0000069	LINC00638	196872	CLIP-Seq	24297251	Unspecified
hsa-miR-16-5p	MIMAT0000069	LINC00638	196872	CLIP-Seq	24297251	Unspecified
hsa-miR-16-5p	MIMAT0000069	FAM30A	9834	CLIP-Seq	24297251	Unspecified
hsa-miR-16-5p	MIMAT0000069	ARHGAP11B	89839	CLIP-Seq	24297251	Unspecified
hsa-miR-16-5p	MIMAT0000069	GABPB1-AS1	100129387	CLIP-Seq	24297251	Unspecified
hsa-miR-16-5p	MIMAT0000069	GABPB1-AS1	100129387	CLIP-Seq	24297251	Unspecified
hsa-miR-16-5p	MIMAT0000069	IQCH-AS1	100506686	CLIP-Seq	24297251	Unspecified
hsa-miR-16-5p	MIMAT0000069	LINC01578	100507217	CLIP-Seq	24297251	Unspecified
hsa-miR-16-5p	MIMAT0000069	ERVK13-1	100507321	CLIP-Seq	24297251	Unspecified
hsa-miR-16-5p	MIMAT0000069	ZNF213-AS1	100507458	CLIP-Seq	24297251	Unspecified
hsa-miR-16-5p	MIMAT0000069	SLX1B-SULT1A4	100526831	CLIP-Seq	24297251	Unspecified
hsa-miR-16-5p	MIMAT0000069	LINC02128	107983964	CLIP-Seq	24297251	Unspecified
hsa-miR-16-5p	MIMAT0000069	LINC00922	283867	CLIP-Seq	24297251	Unspecified
hsa-miR-16-5p	MIMAT0000069	LINC01572	101927957	CLIP-Seq	24297251	Unspecified
hsa-miR-16-5p	MIMAT0000069	LINC01572	101927957	CLIP-Seq	24297251	Unspecified
hsa-miR-16-5p	MIMAT0000069	FENDRR	400550	CLIP-Seq	24297251	Unspecified
hsa-miR-16-5p	MIMAT0000069	MIR497HG	100506755	CLIP-Seq	24297251	Unspecified
hsa-miR-16-5p	MIMAT0000069	LINC00324	284029	CLIP-Seq	24297251	Unspecified
hsa-miR-16-5p	MIMAT0000069	TBX2-AS1	103689912	CLIP-Seq	24297251	Unspecified
hsa-miR-16-5p	MIMAT0000069	SNHG25	105376843	CLIP-Seq	24297251	Unspecified
hsa-miR-16-5p	MIMAT0000069	SOX9-AS1	400618	CLIP-Seq	24297251	Unspecified
hsa-miR-16-5p	MIMAT0000069	LINC00511	400619	CLIP-Seq	24297251	Unspecified
hsa-miR-16-5p	MIMAT0000069	SNHG16	100507246	CLIP-Seq	24297251	Unspecified
hsa-miR-16-5p	MIMAT0000069	TNRC6C-AS1	100131096	CLIP-Seq	24297251	Unspecified
hsa-miR-16-5p	MIMAT0000069	PARD6G-AS1	100130522	CLIP-Seq	24297251	Unspecified
hsa-miR-16-5p	MIMAT0000069	LINC00662	148189	CLIP-Seq	24297251	Unspecified
hsa-miR-16-5p	MIMAT0000069	LINC00662	148189	CLIP-Seq	24297251	Unspecified
hsa-miR-16-5p	MIMAT0000069	LINC00662	148189	CLIP-Seq	24297251	Unspecified
hsa-miR-16-5p	MIMAT0000069	SCGB1B2P	643719	CLIP-Seq	24297251	Unspecified
hsa-miR-16-5p	MIMAT0000069	TMEM147-AS1	100506469	CLIP-Seq	24297251	Unspecified
hsa-miR-16-5p	MIMAT0000069	LINC00665	100506930	CLIP-Seq	24297251	Unspecified
hsa-miR-16-5p	MIMAT0000069	LIPE-AS1	100996307	CLIP-Seq	24297251	Unspecified
hsa-miR-16-5p	MIMAT0000069	MZF1-AS1	100131691	CLIP-Seq	24297251	Unspecified
hsa-miR-16-5p	MIMAT0000069	SMIM25	100506115	CLIP-Seq	24297251	Unspecified
hsa-miR-16-5p	MIMAT0000069	LINC00649	100506334	CLIP-Seq	24297251	Unspecified
hsa-miR-16-5p	MIMAT0000069	TRPM2-AS	101928607	CLIP-Seq	24297251	Unspecified
hsa-miR-16-5p	MIMAT0000069	TSPEAR-AS2	114043	CLIP-Seq	24297251	Unspecified
hsa-miR-16-5p	MIMAT0000069	LINC01547	84536	CLIP-Seq	24297251	Unspecified
hsa-miR-16-5p	MIMAT0000069	MCM3AP-AS1	114044	CLIP-Seq	24297251	Unspecified
hsa-miR-16-5p	MIMAT0000069	MCM3AP-AS1	114044	CLIP-Seq	24297251	Unspecified
hsa-miR-16-5p	MIMAT0000069	TUG1	55000	CLIP-Seq	24297251	Unspecified
hsa-miR-16-5p	MIMAT0000069	FAM239A	101930105	CLIP-Seq	24297251	Unspecified
hsa-miR-16-5p	MIMAT0000069	FAM239A	101930105	CLIP-Seq	24297251	Unspecified
hsa-miR-16-5p	MIMAT0000069	FAM239B	729162	CLIP-Seq	24297251	Unspecified
hsa-miR-16-5p	MIMAT0000069	FAM239B	729162	CLIP-Seq	24297251	Unspecified
hsa-miR-16-5p	MIMAT0000069	XIST	7503	CLIP-Seq	24297251	Unspecified
hsa-miR-16-5p	MIMAT0000069	XIST	7503	CLIP-Seq	24297251	Unspecified
hsa-miR-16-5p	MIMAT0000069	XIST	7503	CLIP-Seq	24297251	Unspecified
hsa-miR-16-5p	MIMAT0000069	XIST	7503	CLIP-Seq	24297251	Unspecified
hsa-miR-16-5p	MIMAT0000069	XIST	7503	CLIP-Seq	24297251	Unspecified
hsa-miR-16-5p	MIMAT0000069	ARMCX5-GPRASP2	100528062	CLIP-Seq	24297251	Unspecified
hsa-miR-16-5p	MIMAT0000069	MIR503HG	84848	CLIP-Seq	24297251	Unspecified
hsa-miR-16-5p	MIMAT0000069	LINC00894	100272228	CLIP-Seq	24297251	Unspecified
hsa-miR-188-5p	MIMAT0000457	GAS5	60674	CLIP-Seq	24297251	Unspecified
hsa-miR-188-5p	MIMAT0000457	PCBP1-AS1	400960	CLIP-Seq	24297251	Unspecified
hsa-miR-188-5p	MIMAT0000457	DARS-AS1	101928243	CLIP-Seq	24297251	Unspecified
hsa-miR-188-5p	MIMAT0000457	LINC00491	285708	CLIP-Seq	24297251	Unspecified
hsa-miR-188-5p	MIMAT0000457	HCG18	414777	CLIP-Seq	24297251	Unspecified
hsa-miR-188-5p	MIMAT0000457	LINC00472	79940	CLIP-Seq	24297251	Unspecified
hsa-miR-188-5p	MIMAT0000457	SNHG15	285958	CLIP-Seq	24297251	Unspecified
hsa-miR-188-5p	MIMAT0000457	STAG3L5P-PVRIG2P-PILRB	101752399	CLIP-Seq	24297251	Unspecified
hsa-miR-188-5p	MIMAT0000457	SND1-IT1	27099	CLIP-Seq	24297251	Unspecified
hsa-miR-188-5p	MIMAT0000457	C9orf106	414318	CLIP-Seq	24297251	Unspecified
hsa-miR-188-5p	MIMAT0000457	CCDC183-AS1	100131193	CLIP-Seq	24297251	Unspecified
hsa-miR-188-5p	MIMAT0000457	C9orf139	401563	CLIP-Seq	24297251	Unspecified
hsa-miR-188-5p	MIMAT0000457	LINC00842	643650	CLIP-Seq	24297251	Unspecified
hsa-miR-188-5p	MIMAT0000457	RPARP-AS1	100505761	CLIP-Seq	24297251	Unspecified
hsa-miR-188-5p	MIMAT0000457	KCNQ1OT1	10984	CLIP-Seq	24297251	Unspecified
hsa-miR-188-5p	MIMAT0000457	NEAT1	283131	CLIP-Seq	24297251	Unspecified
hsa-miR-188-5p	MIMAT0000457	MALAT1	378938	CLIP-Seq	24297251	Unspecified
hsa-miR-188-5p	MIMAT0000457	MALAT1	378938	CLIP-Seq	24297251	Unspecified
hsa-miR-188-5p	MIMAT0000457	HELLPAR	101101692	CLIP-Seq	24297251	Unspecified
hsa-miR-188-5p	MIMAT0000457	LINC00943	100507206	CLIP-Seq	24297251	Unspecified
hsa-miR-188-5p	MIMAT0000457	DLEU2	8847	CLIP-Seq	24297251	Unspecified
hsa-miR-188-5p	MIMAT0000457	PSMA3-AS1	379025	CLIP-Seq	24297251	Unspecified
hsa-miR-188-5p	MIMAT0000457	FAM30A	9834	CLIP-Seq	24297251	Unspecified
hsa-miR-188-5p	MIMAT0000457	ZNF213-AS1	100507458	CLIP-Seq	24297251	Unspecified
hsa-miR-188-5p	MIMAT0000457	LINC00668	400643	CLIP-Seq	24297251	Unspecified
hsa-miR-188-5p	MIMAT0000457	GNAS-AS1	149775	CLIP-Seq	24297251	Unspecified
hsa-miR-188-5p	MIMAT0000457	DSCAM-AS1	100506492	CLIP-Seq	24297251	Unspecified
hsa-miR-188-5p	MIMAT0000457	LINC00205	642852	CLIP-Seq	24297251	Unspecified
hsa-miR-188-5p	MIMAT0000457	MIAT	440823	CLIP-Seq	24297251	Unspecified
hsa-miR-188-5p	MIMAT0000457	XIST	7503	CLIP-Seq	24297251	Unspecified
hsa-miR-188-5p	MIMAT0000457	XIST	7503	CLIP-Seq	24297251	Unspecified
hsa-miR-188-5p	MIMAT0000457	XIST	7503	CLIP-Seq	24297251	Unspecified
hsa-miR-188-5p	MIMAT0000457	FTX	100302692	CLIP-Seq	24297251	Unspecified
hsa-miR-195-5p	MIMAT0000461	LINC01128	643837	CLIP-Seq	24297251	Unspecified
hsa-miR-195-5p	MIMAT0000461	TNFRSF14-AS1	115110	CLIP-Seq	24297251	Unspecified
hsa-miR-195-5p	MIMAT0000461	SNHG12	85028	CLIP-Seq	24297251	Unspecified
hsa-miR-195-5p	MIMAT0000461	SLFNL1-AS1	100507178	CLIP-Seq	24297251	Unspecified
hsa-miR-195-5p	MIMAT0000461	SLFNL1-AS1	100507178	CLIP-Seq	24297251	Unspecified
hsa-miR-195-5p	MIMAT0000461	SLFNL1-AS1	100507178	CLIP-Seq	24297251	Unspecified
hsa-miR-195-5p	MIMAT0000461	ERI3-IT1	100874278	CLIP-Seq	24297251	Unspecified
hsa-miR-195-5p	MIMAT0000461	RASAL2-AS1	100302401	CLIP-Seq	24297251	Unspecified
hsa-miR-195-5p	MIMAT0000461	RASAL2-AS1	100302401	CLIP-Seq	24297251	Unspecified
hsa-miR-195-5p	MIMAT0000461	MIR29B2CHG	100128537	CLIP-Seq	24297251	Unspecified
hsa-miR-195-5p	MIMAT0000461	MIR29B2CHG	100128537	CLIP-Seq	24297251	Unspecified
hsa-miR-195-5p	MIMAT0000461	LINC01703	105373113	CLIP-Seq	24297251	Unspecified
hsa-miR-195-5p	MIMAT0000461	PCBP1-AS1	400960	CLIP-Seq	24297251	Unspecified
hsa-miR-195-5p	MIMAT0000461	PAX8-AS1	654433	CLIP-Seq	24297251	Unspecified
hsa-miR-195-5p	MIMAT0000461	TEX41	401014	CLIP-Seq	24297251	Unspecified
hsa-miR-195-5p	MIMAT0000461	LINC02478	100505984	CLIP-Seq	24297251	Unspecified
hsa-miR-195-5p	MIMAT0000461	CERS6-AS1	100861402	CLIP-Seq	24297251	Unspecified
hsa-miR-195-5p	MIMAT0000461	TTN-AS1	100506866	CLIP-Seq	24297251	Unspecified
hsa-miR-195-5p	MIMAT0000461	THUMPD3-AS1	440944	CLIP-Seq	24297251	Unspecified
hsa-miR-195-5p	MIMAT0000461	LINC00852	84657	CLIP-Seq	24297251	Unspecified
hsa-miR-195-5p	MIMAT0000461	FGD5-AS1	100505641	CLIP-Seq	24297251	Unspecified
hsa-miR-195-5p	MIMAT0000461	LINC02035	100129550	CLIP-Seq	24297251	Unspecified
hsa-miR-195-5p	MIMAT0000461	MBNL1-AS1	401093	CLIP-Seq	24297251	Unspecified
hsa-miR-195-5p	MIMAT0000461	DLG1-AS1	100507086	CLIP-Seq	24297251	Unspecified
hsa-miR-195-5p	MIMAT0000461	AFAP1-AS1	84740	CLIP-Seq	24297251	Unspecified
hsa-miR-195-5p	MIMAT0000461	UBA6-AS1	550112	CLIP-Seq	24297251	Unspecified
hsa-miR-195-5p	MIMAT0000461	LINC02434	105377606	CLIP-Seq	24297251	Unspecified
hsa-miR-195-5p	MIMAT0000461	LINC02434	105377606	CLIP-Seq	24297251	Unspecified
hsa-miR-195-5p	MIMAT0000461	SLC9A3-AS1	100288152	CLIP-Seq	24297251	Unspecified
hsa-miR-195-5p	MIMAT0000461	SLC9A3-AS1	100288152	CLIP-Seq	24297251	Unspecified
hsa-miR-195-5p	MIMAT0000461	BASP1-AS1	285696	CLIP-Seq	24297251	Unspecified
hsa-miR-195-5p	MIMAT0000461	EPB41L4A-AS1	114915	CLIP-Seq	24297251	Unspecified
hsa-miR-195-5p	MIMAT0000461	LINC01184	644873	CLIP-Seq	24297251	Unspecified
hsa-miR-195-5p	MIMAT0000461	HCG18	414777	CLIP-Seq	24297251	Unspecified
hsa-miR-195-5p	MIMAT0000461	HCG18	414777	CLIP-Seq	24297251	Unspecified
hsa-miR-195-5p	MIMAT0000461	HCG18	414777	CLIP-Seq	24297251	Unspecified
hsa-miR-195-5p	MIMAT0000461	HCG17	414778	CLIP-Seq	24297251	Unspecified
hsa-miR-195-5p	MIMAT0000461	HCG18	414777	CLIP-Seq	24297251	Unspecified
hsa-miR-195-5p	MIMAT0000461	TRAF3IP2-AS1	643749	CLIP-Seq	24297251	Unspecified
hsa-miR-195-5p	MIMAT0000461	LINC00473	90632	CLIP-Seq	24297251	Unspecified
hsa-miR-195-5p	MIMAT0000461	LINC00473	90632	CLIP-Seq	24297251	Unspecified
hsa-miR-195-5p	MIMAT0000461	LINC00473	90632	CLIP-Seq	24297251	Unspecified
hsa-miR-195-5p	MIMAT0000461	TRG-AS1	100506776	CLIP-Seq	24297251	Unspecified
hsa-miR-195-5p	MIMAT0000461	DLX6-AS1	285987	CLIP-Seq	24297251	Unspecified
hsa-miR-195-5p	MIMAT0000461	STAG3L5P-PVRIG2P-PILRB	101752399	CLIP-Seq	24297251	Unspecified
hsa-miR-195-5p	MIMAT0000461	STAG3L5P-PVRIG2P-PILRB	101752399	CLIP-Seq	24297251	Unspecified
hsa-miR-195-5p	MIMAT0000461	STAG3L5P-PVRIG2P-PILRB	101752399	CLIP-Seq	24297251	Unspecified
hsa-miR-195-5p	MIMAT0000461	STAG3L5P-PVRIG2P-PILRB	101752399	CLIP-Seq	24297251	Unspecified
hsa-miR-195-5p	MIMAT0000461	STAG3L5P-PVRIG2P-PILRB	101752399	CLIP-Seq	24297251	Unspecified
hsa-miR-195-5p	MIMAT0000461	EXTL3-AS1	101929402	CLIP-Seq	24297251	Unspecified
hsa-miR-195-5p	MIMAT0000461	CASC9	101805492	CLIP-Seq	24297251	Unspecified
hsa-miR-195-5p	MIMAT0000461	AZIN1-AS1	100506753	CLIP-Seq	24297251	Unspecified
hsa-miR-195-5p	MIMAT0000461	RNF139-AS1	101927612	CLIP-Seq	24297251	Unspecified
hsa-miR-195-5p	MIMAT0000461	PVT1	5820	CLIP-Seq	24297251	Unspecified
hsa-miR-195-5p	MIMAT0000461	CDKN2B-AS1	100048912	CLIP-Seq	24297251	Unspecified
hsa-miR-195-5p	MIMAT0000461	STX17-AS1	441461	CLIP-Seq	24297251	Unspecified
hsa-miR-195-5p	MIMAT0000461	GSN-AS1	57000	CLIP-Seq	24297251	Unspecified
hsa-miR-195-5p	MIMAT0000461	MIR600HG	81571	CLIP-Seq	24297251	Unspecified
hsa-miR-195-5p	MIMAT0000461	SLC25A25-AS1	100289019	CLIP-Seq	24297251	Unspecified
hsa-miR-195-5p	MIMAT0000461	C9orf163	158055	CLIP-Seq	24297251	Unspecified
hsa-miR-195-5p	MIMAT0000461	LINC00707	100507127	CLIP-Seq	24297251	Unspecified
hsa-miR-195-5p	MIMAT0000461	PROSER2-AS1	219731	CLIP-Seq	24297251	Unspecified
hsa-miR-195-5p	MIMAT0000461	LINC00843	113218477	CLIP-Seq	24297251	Unspecified
hsa-miR-195-5p	MIMAT0000461	BMS1P4	729096	CLIP-Seq	24297251	Unspecified
hsa-miR-195-5p	MIMAT0000461	ZSWIM8-AS1	100507331	CLIP-Seq	24297251	Unspecified
hsa-miR-195-5p	MIMAT0000461	ZMIZ1-AS1	283050	CLIP-Seq	24297251	Unspecified
hsa-miR-195-5p	MIMAT0000461	NUTM2B-AS1	101060691	CLIP-Seq	24297251	Unspecified
hsa-miR-195-5p	MIMAT0000461	NUTM2B-AS1	101060691	CLIP-Seq	24297251	Unspecified
hsa-miR-195-5p	MIMAT0000461	NUTM2A-AS1	728190	CLIP-Seq	24297251	Unspecified
hsa-miR-195-5p	MIMAT0000461	NUTM2A-AS1	728190	CLIP-Seq	24297251	Unspecified
hsa-miR-195-5p	MIMAT0000461	KCNQ1OT1	10984	CLIP-Seq	24297251	Unspecified
hsa-miR-195-5p	MIMAT0000461	KCNQ1OT1	10984	CLIP-Seq	24297251	Unspecified
hsa-miR-195-5p	MIMAT0000461	SNHG1	23642	CLIP-Seq	24297251	Unspecified
hsa-miR-195-5p	MIMAT0000461	NEAT1	283131	CLIP-Seq	24297251	Unspecified
hsa-miR-195-5p	MIMAT0000461	NEAT1	283131	CLIP-Seq	24297251	Unspecified
hsa-miR-195-5p	MIMAT0000461	NEAT1	283131	CLIP-Seq	24297251	Unspecified
hsa-miR-195-5p	MIMAT0000461	C1RL-AS1	283314	CLIP-Seq	24297251	Unspecified
hsa-miR-195-5p	MIMAT0000461	HOXC-AS3	100874365	CLIP-Seq	24297251	Unspecified
hsa-miR-195-5p	MIMAT0000461	AGAP2-AS1	100130776	CLIP-Seq	24297251	Unspecified
hsa-miR-195-5p	MIMAT0000461	HELLPAR	101101692	CLIP-Seq	24297251	Unspecified
hsa-miR-195-5p	MIMAT0000461	HELLPAR	101101692	CLIP-Seq	24297251	Unspecified
hsa-miR-195-5p	MIMAT0000461	LINC00943	100507206	CLIP-Seq	24297251	Unspecified
hsa-miR-195-5p	MIMAT0000461	TMEM132D-AS1	283352	CLIP-Seq	24297251	Unspecified
hsa-miR-195-5p	MIMAT0000461	ATXN8OS	6315	CLIP-Seq	24297251	Unspecified
hsa-miR-195-5p	MIMAT0000461	ATXN8OS	6315	CLIP-Seq	24297251	Unspecified
hsa-miR-195-5p	MIMAT0000461	LINC00641	283624	CLIP-Seq	24297251	Unspecified
hsa-miR-195-5p	MIMAT0000461	G2E3-AS1	105370431	CLIP-Seq	24297251	Unspecified
hsa-miR-195-5p	MIMAT0000461	SLC25A21-AS1	100129794	CLIP-Seq	24297251	Unspecified
hsa-miR-195-5p	MIMAT0000461	LINC00639	283547	CLIP-Seq	24297251	Unspecified
hsa-miR-195-5p	MIMAT0000461	PSMA3-AS1	379025	CLIP-Seq	24297251	Unspecified
hsa-miR-195-5p	MIMAT0000461	ACTN1-AS1	161159	CLIP-Seq	24297251	Unspecified
hsa-miR-195-5p	MIMAT0000461	MEG3	55384	CLIP-Seq	24297251	Unspecified
hsa-miR-195-5p	MIMAT0000461	MEG8	79104	CLIP-Seq	24297251	Unspecified
hsa-miR-195-5p	MIMAT0000461	LINC00638	196872	CLIP-Seq	24297251	Unspecified
hsa-miR-195-5p	MIMAT0000461	LINC00638	196872	CLIP-Seq	24297251	Unspecified
hsa-miR-195-5p	MIMAT0000461	FAM30A	9834	CLIP-Seq	24297251	Unspecified
hsa-miR-195-5p	MIMAT0000461	ARHGAP11B	89839	CLIP-Seq	24297251	Unspecified
hsa-miR-195-5p	MIMAT0000461	GABPB1-AS1	100129387	CLIP-Seq	24297251	Unspecified
hsa-miR-195-5p	MIMAT0000461	GABPB1-AS1	100129387	CLIP-Seq	24297251	Unspecified
hsa-miR-195-5p	MIMAT0000461	IQCH-AS1	100506686	CLIP-Seq	24297251	Unspecified
hsa-miR-195-5p	MIMAT0000461	LINC01578	100507217	CLIP-Seq	24297251	Unspecified
hsa-miR-195-5p	MIMAT0000461	ERVK13-1	100507321	CLIP-Seq	24297251	Unspecified
hsa-miR-195-5p	MIMAT0000461	ZNF213-AS1	100507458	CLIP-Seq	24297251	Unspecified
hsa-miR-195-5p	MIMAT0000461	SLX1B-SULT1A4	100526831	CLIP-Seq	24297251	Unspecified
hsa-miR-195-5p	MIMAT0000461	LINC02128	107983964	CLIP-Seq	24297251	Unspecified
hsa-miR-195-5p	MIMAT0000461	LINC00922	283867	CLIP-Seq	24297251	Unspecified
hsa-miR-195-5p	MIMAT0000461	LINC01572	101927957	CLIP-Seq	24297251	Unspecified
hsa-miR-195-5p	MIMAT0000461	LINC01572	101927957	CLIP-Seq	24297251	Unspecified
hsa-miR-195-5p	MIMAT0000461	FENDRR	400550	CLIP-Seq	24297251	Unspecified
hsa-miR-195-5p	MIMAT0000461	MIR497HG	100506755	CLIP-Seq	24297251	Unspecified
hsa-miR-195-5p	MIMAT0000461	LINC00324	284029	CLIP-Seq	24297251	Unspecified
hsa-miR-195-5p	MIMAT0000461	TBX2-AS1	103689912	CLIP-Seq	24297251	Unspecified
hsa-miR-195-5p	MIMAT0000461	SNHG25	105376843	CLIP-Seq	24297251	Unspecified
hsa-miR-195-5p	MIMAT0000461	SOX9-AS1	400618	CLIP-Seq	24297251	Unspecified
hsa-miR-195-5p	MIMAT0000461	LINC00511	400619	CLIP-Seq	24297251	Unspecified
hsa-miR-195-5p	MIMAT0000461	SNHG16	100507246	CLIP-Seq	24297251	Unspecified
hsa-miR-195-5p	MIMAT0000461	TNRC6C-AS1	100131096	CLIP-Seq	24297251	Unspecified
hsa-miR-195-5p	MIMAT0000461	PARD6G-AS1	100130522	CLIP-Seq	24297251	Unspecified
hsa-miR-195-5p	MIMAT0000461	LINC00662	148189	CLIP-Seq	24297251	Unspecified
hsa-miR-195-5p	MIMAT0000461	LINC00662	148189	CLIP-Seq	24297251	Unspecified
hsa-miR-195-5p	MIMAT0000461	LINC00662	148189	CLIP-Seq	24297251	Unspecified
hsa-miR-195-5p	MIMAT0000461	SCGB1B2P	643719	CLIP-Seq	24297251	Unspecified
hsa-miR-195-5p	MIMAT0000461	TMEM147-AS1	100506469	CLIP-Seq	24297251	Unspecified
hsa-miR-195-5p	MIMAT0000461	LINC00665	100506930	CLIP-Seq	24297251	Unspecified
hsa-miR-195-5p	MIMAT0000461	LIPE-AS1	100996307	CLIP-Seq	24297251	Unspecified
hsa-miR-195-5p	MIMAT0000461	MZF1-AS1	100131691	CLIP-Seq	24297251	Unspecified
hsa-miR-195-5p	MIMAT0000461	SMIM25	100506115	CLIP-Seq	24297251	Unspecified
hsa-miR-195-5p	MIMAT0000461	LINC00649	100506334	CLIP-Seq	24297251	Unspecified
hsa-miR-195-5p	MIMAT0000461	TRPM2-AS	101928607	CLIP-Seq	24297251	Unspecified
hsa-miR-195-5p	MIMAT0000461	TSPEAR-AS2	114043	CLIP-Seq	24297251	Unspecified
hsa-miR-195-5p	MIMAT0000461	LINC01547	84536	CLIP-Seq	24297251	Unspecified
hsa-miR-195-5p	MIMAT0000461	MCM3AP-AS1	114044	CLIP-Seq	24297251	Unspecified
hsa-miR-195-5p	MIMAT0000461	MCM3AP-AS1	114044	CLIP-Seq	24297251	Unspecified
hsa-miR-195-5p	MIMAT0000461	TUG1	55000	CLIP-Seq	24297251	Unspecified
hsa-miR-195-5p	MIMAT0000461	FAM239A	101930105	CLIP-Seq	24297251	Unspecified
hsa-miR-195-5p	MIMAT0000461	FAM239A	101930105	CLIP-Seq	24297251	Unspecified
hsa-miR-195-5p	MIMAT0000461	FAM239B	729162	CLIP-Seq	24297251	Unspecified
hsa-miR-195-5p	MIMAT0000461	FAM239B	729162	CLIP-Seq	24297251	Unspecified
hsa-miR-195-5p	MIMAT0000461	XIST	7503	CLIP-Seq	24297251	Unspecified
hsa-miR-195-5p	MIMAT0000461	XIST	7503	CLIP-Seq	24297251	Unspecified
hsa-miR-195-5p	MIMAT0000461	XIST	7503	CLIP-Seq	24297251	Unspecified
hsa-miR-195-5p	MIMAT0000461	XIST	7503	CLIP-Seq	24297251	Unspecified
hsa-miR-195-5p	MIMAT0000461	XIST	7503	CLIP-Seq	24297251	Unspecified
hsa-miR-195-5p	MIMAT0000461	ARMCX5-GPRASP2	100528062	CLIP-Seq	24297251	Unspecified
hsa-miR-195-5p	MIMAT0000461	MIR503HG	84848	CLIP-Seq	24297251	Unspecified
hsa-miR-195-5p	MIMAT0000461	LINC00894	100272228	CLIP-Seq	24297251	Unspecified
hsa-miR-200a-3p	MIMAT0000682	PRKCZ-AS1	100506504	CLIP-Seq	24297251	Unspecified
hsa-miR-200a-3p	MIMAT0000682	PINK1-AS	100861548	CLIP-Seq	24297251	Unspecified
hsa-miR-200a-3p	MIMAT0000682	CCDC18-AS1	100131564	CLIP-Seq	24297251	Unspecified
hsa-miR-200a-3p	MIMAT0000682	CCDC18-AS1	100131564	CLIP-Seq	24297251	Unspecified
hsa-miR-200a-3p	MIMAT0000682	RUSC1-AS1	284618	CLIP-Seq	24297251	Unspecified
hsa-miR-200a-3p	MIMAT0000682	RUSC1-AS1	284618	CLIP-Seq	24297251	Unspecified
hsa-miR-200a-3p	MIMAT0000682	MIR29B2CHG	100128537	CLIP-Seq	24297251	Unspecified
hsa-miR-200a-3p	MIMAT0000682	LINC00467	84791	CLIP-Seq	24297251	Unspecified
hsa-miR-200a-3p	MIMAT0000682	TTN-AS1	100506866	CLIP-Seq	24297251	Unspecified
hsa-miR-200a-3p	MIMAT0000682	PSMD6-AS2	100507062	CLIP-Seq	24297251	Unspecified
hsa-miR-200a-3p	MIMAT0000682	MYLK-AS1	100506826	CLIP-Seq	24297251	Unspecified
hsa-miR-200a-3p	MIMAT0000682	LPP-AS2	339929	CLIP-Seq	24297251	Unspecified
hsa-miR-200a-3p	MIMAT0000682	TMEM161B-AS1	100505894	CLIP-Seq	24297251	Unspecified
hsa-miR-200a-3p	MIMAT0000682	TRAF3IP2-AS1	643749	CLIP-Seq	24297251	Unspecified
hsa-miR-200a-3p	MIMAT0000682	LINC01176	100506516	CLIP-Seq	24297251	Unspecified
hsa-miR-200a-3p	MIMAT0000682	SNHG15	285958	CLIP-Seq	24297251	Unspecified
hsa-miR-200a-3p	MIMAT0000682	DLX6-AS1	285987	CLIP-Seq	24297251	Unspecified
hsa-miR-200a-3p	MIMAT0000682	PRKAG2-AS1	100505483	CLIP-Seq	24297251	Unspecified
hsa-miR-200a-3p	MIMAT0000682	EBLN3P	100506710	CLIP-Seq	24297251	Unspecified
hsa-miR-200a-3p	MIMAT0000682	ZEB1-AS1	220930	CLIP-Seq	24297251	Unspecified
hsa-miR-200a-3p	MIMAT0000682	RPARP-AS1	100505761	CLIP-Seq	24297251	Unspecified
hsa-miR-200a-3p	MIMAT0000682	PDCD4-AS1	282997	CLIP-Seq	24297251	Unspecified
hsa-miR-200a-3p	MIMAT0000682	KCNQ1OT1	10984	CLIP-Seq	24297251	Unspecified
hsa-miR-200a-3p	MIMAT0000682	KCNQ1OT1	10984	CLIP-Seq	24297251	Unspecified
hsa-miR-200a-3p	MIMAT0000682	KCNQ1OT1	10984	CLIP-Seq	24297251	Unspecified
hsa-miR-200a-3p	MIMAT0000682	KCNQ1OT1	10984	CLIP-Seq	24297251	Unspecified
hsa-miR-200a-3p	MIMAT0000682	NEAT1	283131	CLIP-Seq	24297251	Unspecified
hsa-miR-200a-3p	MIMAT0000682	MALAT1	378938	CLIP-Seq	24297251	Unspecified
hsa-miR-200a-3p	MIMAT0000682	MALAT1	378938	CLIP-Seq	24297251	Unspecified
hsa-miR-200a-3p	MIMAT0000682	MALAT1	378938	CLIP-Seq	24297251	Unspecified
hsa-miR-200a-3p	MIMAT0000682	KCTD21-AS1	100289388	CLIP-Seq	24297251	Unspecified
hsa-miR-200a-3p	MIMAT0000682	PCF11-AS1	106736475	CLIP-Seq	24297251	Unspecified
hsa-miR-200a-3p	MIMAT0000682	PCF11-AS1	106736475	CLIP-Seq	24297251	Unspecified
hsa-miR-200a-3p	MIMAT0000682	LINC01465	283416	CLIP-Seq	24297251	Unspecified
hsa-miR-200a-3p	MIMAT0000682	PPP1R12A-AS1	105369865	CLIP-Seq	24297251	Unspecified
hsa-miR-200a-3p	MIMAT0000682	ATP2B1-AS1	338758	CLIP-Seq	24297251	Unspecified
hsa-miR-200a-3p	MIMAT0000682	LINC00384	102157400	CLIP-Seq	24297251	Unspecified
hsa-miR-200a-3p	MIMAT0000682	OIP5-AS1	729082	CLIP-Seq	24297251	Unspecified
hsa-miR-200a-3p	MIMAT0000682	OIP5-AS1	729082	CLIP-Seq	24297251	Unspecified
hsa-miR-200a-3p	MIMAT0000682	OIP5-AS1	729082	CLIP-Seq	24297251	Unspecified
hsa-miR-200a-3p	MIMAT0000682	DNAAF4-CCPG1	100533483	CLIP-Seq	24297251	Unspecified
hsa-miR-200a-3p	MIMAT0000682	SNHG21	100505616	CLIP-Seq	24297251	Unspecified
hsa-miR-200a-3p	MIMAT0000682	RUNDC3A-AS1	101926996	CLIP-Seq	24297251	Unspecified
hsa-miR-200a-3p	MIMAT0000682	SP2-AS1	100506325	CLIP-Seq	24297251	Unspecified
hsa-miR-200a-3p	MIMAT0000682	SNHG16	100507246	CLIP-Seq	24297251	Unspecified
hsa-miR-200a-3p	MIMAT0000682	LINC00661	126536	CLIP-Seq	24297251	Unspecified
hsa-miR-200a-3p	MIMAT0000682	TMEM147-AS1	100506469	CLIP-Seq	24297251	Unspecified
hsa-miR-200a-3p	MIMAT0000682	PTOV1-AS1	100506033	CLIP-Seq	24297251	Unspecified
hsa-miR-200a-3p	MIMAT0000682	MZF1-AS1	100131691	CLIP-Seq	24297251	Unspecified
hsa-miR-200a-3p	MIMAT0000682	DSCAM-AS1	100506492	CLIP-Seq	24297251	Unspecified
hsa-miR-200a-3p	MIMAT0000682	LINC01671	101928233	CLIP-Seq	24297251	Unspecified
hsa-miR-200a-3p	MIMAT0000682	LINC00319	284836	CLIP-Seq	24297251	Unspecified
hsa-miR-200a-3p	MIMAT0000682	LINC01311	100652736	CLIP-Seq	24297251	Unspecified
hsa-miR-200a-3p	MIMAT0000682	TUG1	55000	CLIP-Seq	24297251	Unspecified
hsa-miR-200a-3p	MIMAT0000682	TUG1	55000	CLIP-Seq	24297251	Unspecified
hsa-miR-200a-3p	MIMAT0000682	ZNF674-AS1	401588	CLIP-Seq	24297251	Unspecified
hsa-miR-200a-3p	MIMAT0000682	XIST	7503	CLIP-Seq	24297251	Unspecified
hsa-miR-200a-3p	MIMAT0000682	XIST	7503	CLIP-Seq	24297251	Unspecified
hsa-miR-200a-3p	MIMAT0000682	XIST	7503	CLIP-Seq	24297251	Unspecified
hsa-miR-21-5p	MIMAT0000076	LINC00852	84657	CLIP-Seq	24297251	Unspecified
hsa-miR-21-5p	MIMAT0000076	LINC01184	644873	CLIP-Seq	24297251	Unspecified
hsa-miR-21-5p	MIMAT0000076	FAM66E	100132103	CLIP-Seq	24297251	Unspecified
hsa-miR-21-5p	MIMAT0000076	MSC-AS1	100132891	CLIP-Seq	24297251	Unspecified
hsa-miR-21-5p	MIMAT0000076	OTUD6B-AS1	100506365	CLIP-Seq	24297251	Unspecified
hsa-miR-21-5p	MIMAT0000076	PVT1	5820	CLIP-Seq	24297251	Unspecified
hsa-miR-21-5p	MIMAT0000076	FAM201A	158228	CLIP-Seq	24297251	Unspecified
hsa-miR-21-5p	MIMAT0000076	ZEB1-AS1	220930	CLIP-Seq	24297251	Unspecified
hsa-miR-21-5p	MIMAT0000076	SGMS1-AS1	104355295	CLIP-Seq	24297251	Unspecified
hsa-miR-21-5p	MIMAT0000076	NUTM2A-AS1	728190	CLIP-Seq	24297251	Unspecified
hsa-miR-21-5p	MIMAT0000076	LINC00294	283267	CLIP-Seq	24297251	Unspecified
hsa-miR-21-5p	MIMAT0000076	SNHG1	23642	CLIP-Seq	24297251	Unspecified
hsa-miR-21-5p	MIMAT0000076	SNHG1	23642	CLIP-Seq	24297251	Unspecified
hsa-miR-21-5p	MIMAT0000076	MALAT1	378938	CLIP-Seq	24297251	Unspecified
hsa-miR-21-5p	MIMAT0000076	LINC02381	400043	CLIP-Seq	24297251	Unspecified
hsa-miR-21-5p	MIMAT0000076	MIR17HG	407975	CLIP-Seq	24297251	Unspecified
hsa-miR-21-5p	MIMAT0000076	LINC01232	102725509	CLIP-Seq	24297251	Unspecified
hsa-miR-21-5p	MIMAT0000076	LINC01534	101927621	CLIP-Seq	24297251	Unspecified
hsa-miR-21-5p	MIMAT0000076	CARD8-AS1	100505812	CLIP-Seq	24297251	Unspecified
hsa-miR-21-5p	MIMAT0000076	BRWD1-IT1	106480743	CLIP-Seq	24297251	Unspecified
hsa-miR-21-5p	MIMAT0000076	DUXAP8	503637	CLIP-Seq	24297251	Unspecified
hsa-miR-21-5p	MIMAT0000076	TUG1	55000	CLIP-Seq	24297251	Unspecified
hsa-miR-21-5p	MIMAT0000076	XIST	7503	CLIP-Seq	24297251	Unspecified
hsa-miR-21-5p	MIMAT0000076	FTX	100302692	CLIP-Seq	24297251	Unspecified
hsa-miR-217	MIMAT0000274	PRKCZ-AS1	100506504	CLIP-Seq	24297251	Unspecified
hsa-miR-217	MIMAT0000274	TNFRSF14-AS1	115110	CLIP-Seq	24297251	Unspecified
hsa-miR-217	MIMAT0000274	LINC01772	107984921	CLIP-Seq	24297251	Unspecified
hsa-miR-217	MIMAT0000274	SLFNL1-AS1	100507178	CLIP-Seq	24297251	Unspecified
hsa-miR-217	MIMAT0000274	LINC01748	105378763	CLIP-Seq	24297251	Unspecified
hsa-miR-217	MIMAT0000274	LAMTOR5-AS1	101410535	CLIP-Seq	24297251	Unspecified
hsa-miR-217	MIMAT0000274	ADAMTSL4-AS1	574406	CLIP-Seq	24297251	Unspecified
hsa-miR-217	MIMAT0000274	GAS5	60674	CLIP-Seq	24297251	Unspecified
hsa-miR-217	MIMAT0000274	GAS5	60674	CLIP-Seq	24297251	Unspecified
hsa-miR-217	MIMAT0000274	GAS5	60674	CLIP-Seq	24297251	Unspecified
hsa-miR-217	MIMAT0000274	LINC00467	84791	CLIP-Seq	24297251	Unspecified
hsa-miR-217	MIMAT0000274	STARD7-AS1	285033	CLIP-Seq	24297251	Unspecified
hsa-miR-217	MIMAT0000274	SH3BP5-AS1	100505696	CLIP-Seq	24297251	Unspecified
hsa-miR-217	MIMAT0000274	ITGA9-AS1	101928153	CLIP-Seq	24297251	Unspecified
hsa-miR-217	MIMAT0000274	MYLK-AS1	100506826	CLIP-Seq	24297251	Unspecified
hsa-miR-217	MIMAT0000274	CLRN1-AS1	116933	CLIP-Seq	24297251	Unspecified
hsa-miR-217	MIMAT0000274	TERC	7012	CLIP-Seq	24297251	Unspecified
hsa-miR-217	MIMAT0000274	LINC02015	102724550	CLIP-Seq	24297251	Unspecified
hsa-miR-217	MIMAT0000274	MUC20-OT1	111753249	CLIP-Seq	24297251	Unspecified
hsa-miR-217	MIMAT0000274	NNT-AS1	100652772	CLIP-Seq	24297251	Unspecified
hsa-miR-217	MIMAT0000274	HDAC2-AS2	101927768	CLIP-Seq	24297251	Unspecified
hsa-miR-217	MIMAT0000274	LINC01450	101928744	CLIP-Seq	24297251	Unspecified
hsa-miR-217	MIMAT0000274	MAGI2-AS3	100505881	CLIP-Seq	24297251	Unspecified
hsa-miR-217	MIMAT0000274	SMC2-AS1	101928550	CLIP-Seq	24297251	Unspecified
hsa-miR-217	MIMAT0000274	LINC00963	100506190	CLIP-Seq	24297251	Unspecified
hsa-miR-217	MIMAT0000274	OLMALINC	90271	CLIP-Seq	24297251	Unspecified
hsa-miR-217	MIMAT0000274	KCNQ1OT1	10984	CLIP-Seq	24297251	Unspecified
hsa-miR-217	MIMAT0000274	LINC00294	283267	CLIP-Seq	24297251	Unspecified
hsa-miR-217	MIMAT0000274	NEAT1	283131	CLIP-Seq	24297251	Unspecified
hsa-miR-217	MIMAT0000274	MALAT1	378938	CLIP-Seq	24297251	Unspecified
hsa-miR-217	MIMAT0000274	MALAT1	378938	CLIP-Seq	24297251	Unspecified
hsa-miR-217	MIMAT0000274	GPRC5D-AS1	100506314	CLIP-Seq	24297251	Unspecified
hsa-miR-217	MIMAT0000274	HOTAIR	100124700	CLIP-Seq	24297251	Unspecified
hsa-miR-217	MIMAT0000274	HELLPAR	101101692	CLIP-Seq	24297251	Unspecified
hsa-miR-217	MIMAT0000274	HELLPAR	101101692	CLIP-Seq	24297251	Unspecified
hsa-miR-217	MIMAT0000274	MIR17HG	407975	CLIP-Seq	24297251	Unspecified
hsa-miR-217	MIMAT0000274	LINC01550	388011	CLIP-Seq	24297251	Unspecified
hsa-miR-217	MIMAT0000274	OIP5-AS1	729082	CLIP-Seq	24297251	Unspecified
hsa-miR-217	MIMAT0000274	GABPB1-AS1	100129387	CLIP-Seq	24297251	Unspecified
hsa-miR-217	MIMAT0000274	UBL7-AS1	440288	CLIP-Seq	24297251	Unspecified
hsa-miR-217	MIMAT0000274	LINC00052	145978	CLIP-Seq	24297251	Unspecified
hsa-miR-217	MIMAT0000274	LINC01578	100507217	CLIP-Seq	24297251	Unspecified
hsa-miR-217	MIMAT0000274	NDUFV2-AS1	101927275	CLIP-Seq	24297251	Unspecified
hsa-miR-217	MIMAT0000274	LINC00665	100506930	CLIP-Seq	24297251	Unspecified
hsa-miR-217	MIMAT0000274	CBR3-AS1	100506428	CLIP-Seq	24297251	Unspecified
hsa-miR-217	MIMAT0000274	MCM3AP-AS1	114044	CLIP-Seq	24297251	Unspecified
hsa-miR-217	MIMAT0000274	XIST	7503	CLIP-Seq	24297251	Unspecified
hsa-miR-217	MIMAT0000274	XIST	7503	CLIP-Seq	24297251	Unspecified
hsa-miR-25-3p	MIMAT0000081	LINC01128	643837	CLIP-Seq	24297251	Unspecified
hsa-miR-25-3p	MIMAT0000081	MDS2	259283	CLIP-Seq	24297251	Unspecified
hsa-miR-25-3p	MIMAT0000081	LINC00467	84791	CLIP-Seq	24297251	Unspecified
hsa-miR-25-3p	MIMAT0000081	PAX8-AS1	654433	CLIP-Seq	24297251	Unspecified
hsa-miR-25-3p	MIMAT0000081	WWTR1-IT1	106478977	CLIP-Seq	24297251	Unspecified
hsa-miR-25-3p	MIMAT0000081	PURPL	643401	CLIP-Seq	24297251	Unspecified
hsa-miR-25-3p	MIMAT0000081	PURPL	643401	CLIP-Seq	24297251	Unspecified
hsa-miR-25-3p	MIMAT0000081	NR2F1-AS1	441094	CLIP-Seq	24297251	Unspecified
hsa-miR-25-3p	MIMAT0000081	MIR3936HG	553103	CLIP-Seq	24297251	Unspecified
hsa-miR-25-3p	MIMAT0000081	SNHG4	724102	CLIP-Seq	24297251	Unspecified
hsa-miR-25-3p	MIMAT0000081	SNHG5	387066	CLIP-Seq	24297251	Unspecified
hsa-miR-25-3p	MIMAT0000081	FEZF1-AS1	154860	CLIP-Seq	24297251	Unspecified
hsa-miR-25-3p	MIMAT0000081	WEE2-AS1	285962	CLIP-Seq	24297251	Unspecified
hsa-miR-25-3p	MIMAT0000081	DAPK1-IT1	100506897	CLIP-Seq	24297251	Unspecified
hsa-miR-25-3p	MIMAT0000081	LINC00963	100506190	CLIP-Seq	24297251	Unspecified
hsa-miR-25-3p	MIMAT0000081	LINC00858	170425	CLIP-Seq	24297251	Unspecified
hsa-miR-25-3p	MIMAT0000081	KCNQ1OT1	10984	CLIP-Seq	24297251	Unspecified
hsa-miR-25-3p	MIMAT0000081	MALAT1	378938	CLIP-Seq	24297251	Unspecified
hsa-miR-25-3p	MIMAT0000081	TBX5-AS1	255480	CLIP-Seq	24297251	Unspecified
hsa-miR-25-3p	MIMAT0000081	HNF1A-AS1	283460	CLIP-Seq	24297251	Unspecified
hsa-miR-25-3p	MIMAT0000081	LINC00365	100874146	CLIP-Seq	24297251	Unspecified
hsa-miR-25-3p	MIMAT0000081	INTS6-AS1	100507398	CLIP-Seq	24297251	Unspecified
hsa-miR-25-3p	MIMAT0000081	LINC02321	105370623	CLIP-Seq	24297251	Unspecified
hsa-miR-25-3p	MIMAT0000081	LINC01550	388011	CLIP-Seq	24297251	Unspecified
hsa-miR-25-3p	MIMAT0000081	MEG8	79104	CLIP-Seq	24297251	Unspecified
hsa-miR-25-3p	MIMAT0000081	PWAR5	8123	CLIP-Seq	24297251	Unspecified
hsa-miR-25-3p	MIMAT0000081	SNHG14	104472715	CLIP-Seq	24297251	Unspecified
hsa-miR-25-3p	MIMAT0000081	ARHGAP11B	89839	CLIP-Seq	24297251	Unspecified
hsa-miR-25-3p	MIMAT0000081	OIP5-AS1	729082	CLIP-Seq	24297251	Unspecified
hsa-miR-25-3p	MIMAT0000081	PLA2G4E-AS1	101928388	CLIP-Seq	24297251	Unspecified
hsa-miR-25-3p	MIMAT0000081	GABPB1-IT1	55056	CLIP-Seq	24297251	Unspecified
hsa-miR-25-3p	MIMAT0000081	GABPB1-AS1	100129387	CLIP-Seq	24297251	Unspecified
hsa-miR-25-3p	MIMAT0000081	ST20-AS1	283687	CLIP-Seq	24297251	Unspecified
hsa-miR-25-3p	MIMAT0000081	PITPNA-AS1	100306951	CLIP-Seq	24297251	Unspecified
hsa-miR-25-3p	MIMAT0000081	CCDC144NL-AS1	440416	CLIP-Seq	24297251	Unspecified
hsa-miR-25-3p	MIMAT0000081	LINC01915	729950	CLIP-Seq	24297251	Unspecified
hsa-miR-25-3p	MIMAT0000081	NORAD	647979	CLIP-Seq	24297251	Unspecified
hsa-miR-25-3p	MIMAT0000081	SNHG17	388796	CLIP-Seq	24297251	Unspecified
hsa-miR-25-3p	MIMAT0000081	DUXAP8	503637	CLIP-Seq	24297251	Unspecified
hsa-miR-25-3p	MIMAT0000081	LINC01560	203414	CLIP-Seq	24297251	Unspecified
hsa-miR-25-3p	MIMAT0000081	XIST	7503	CLIP-Seq	24297251	Unspecified
hsa-miR-25-3p	MIMAT0000081	XIST	7503	CLIP-Seq	24297251	Unspecified
hsa-miR-25-3p	MIMAT0000081	JPX	554203	CLIP-Seq	24297251	Unspecified
hsa-miR-25-3p	MIMAT0000081	JPX	554203	CLIP-Seq	24297251	Unspecified
hsa-miR-3179	MIMAT0015056	TNFRSF14-AS1	115110	CLIP-Seq	24297251	Unspecified
hsa-miR-3179	MIMAT0015056	LINC01725	101927587	CLIP-Seq	24297251	Unspecified
hsa-miR-3179	MIMAT0015056	DNAJC27-AS1	729723	CLIP-Seq	24297251	Unspecified
hsa-miR-3179	MIMAT0015056	PAX8-AS1	654433	CLIP-Seq	24297251	Unspecified
hsa-miR-3179	MIMAT0015056	RAPGEF4-AS1	91149	CLIP-Seq	24297251	Unspecified
hsa-miR-3179	MIMAT0015056	TTN-AS1	100506866	CLIP-Seq	24297251	Unspecified
hsa-miR-3179	MIMAT0015056	TTN-AS1	100506866	CLIP-Seq	24297251	Unspecified
hsa-miR-3179	MIMAT0015056	LINC02015	102724550	CLIP-Seq	24297251	Unspecified
hsa-miR-3179	MIMAT0015056	F11-AS1	285441	CLIP-Seq	24297251	Unspecified
hsa-miR-3179	MIMAT0015056	MIR4458HG	100505738	CLIP-Seq	24297251	Unspecified
hsa-miR-3179	MIMAT0015056	LINC01554	202299	CLIP-Seq	24297251	Unspecified
hsa-miR-3179	MIMAT0015056	LINC01962	102577426	CLIP-Seq	24297251	Unspecified
hsa-miR-3179	MIMAT0015056	TRAF3IP2-AS1	643749	CLIP-Seq	24297251	Unspecified
hsa-miR-3179	MIMAT0015056	POLR2J4	84820	CLIP-Seq	24297251	Unspecified
hsa-miR-3179	MIMAT0015056	DTX2P1-UPK3BP1-PMS2P11	441263	CLIP-Seq	24297251	Unspecified
hsa-miR-3179	MIMAT0015056	STAG3L5P-PVRIG2P-PILRB	101752399	CLIP-Seq	24297251	Unspecified
hsa-miR-3179	MIMAT0015056	SND1-IT1	27099	CLIP-Seq	24297251	Unspecified
hsa-miR-3179	MIMAT0015056	LINC00689	154822	CLIP-Seq	24297251	Unspecified
hsa-miR-3179	MIMAT0015056	RDH10-AS1	101926926	CLIP-Seq	24297251	Unspecified
hsa-miR-3179	MIMAT0015056	PVT1	5820	CLIP-Seq	24297251	Unspecified
hsa-miR-3179	MIMAT0015056	PVT1	5820	CLIP-Seq	24297251	Unspecified
hsa-miR-3179	MIMAT0015056	PEG13	359809	CLIP-Seq	24297251	Unspecified
hsa-miR-3179	MIMAT0015056	PEG13	359809	CLIP-Seq	24297251	Unspecified
hsa-miR-3179	MIMAT0015056	FAM201A	158228	CLIP-Seq	24297251	Unspecified
hsa-miR-3179	MIMAT0015056	CCDC183-AS1	100131193	CLIP-Seq	24297251	Unspecified
hsa-miR-3179	MIMAT0015056	LINC00863	439994	CLIP-Seq	24297251	Unspecified
hsa-miR-3179	MIMAT0015056	OLMALINC	90271	CLIP-Seq	24297251	Unspecified
hsa-miR-3179	MIMAT0015056	KCNQ1OT1	10984	CLIP-Seq	24297251	Unspecified
hsa-miR-3179	MIMAT0015056	KCNQ1OT1	10984	CLIP-Seq	24297251	Unspecified
hsa-miR-3179	MIMAT0015056	KCNQ1OT1	10984	CLIP-Seq	24297251	Unspecified
hsa-miR-3179	MIMAT0015056	KCNQ1OT1	10984	CLIP-Seq	24297251	Unspecified
hsa-miR-3179	MIMAT0015056	KCNQ1OT1	10984	CLIP-Seq	24297251	Unspecified
hsa-miR-3179	MIMAT0015056	KCNQ1OT1	10984	CLIP-Seq	24297251	Unspecified
hsa-miR-3179	MIMAT0015056	KCNQ1OT1	10984	CLIP-Seq	24297251	Unspecified
hsa-miR-3179	MIMAT0015056	SNHG1	23642	CLIP-Seq	24297251	Unspecified
hsa-miR-3179	MIMAT0015056	SNHG1	23642	CLIP-Seq	24297251	Unspecified
hsa-miR-3179	MIMAT0015056	NEAT1	283131	CLIP-Seq	24297251	Unspecified
hsa-miR-3179	MIMAT0015056	NEAT1	283131	CLIP-Seq	24297251	Unspecified
hsa-miR-3179	MIMAT0015056	MALAT1	378938	CLIP-Seq	24297251	Unspecified
hsa-miR-3179	MIMAT0015056	PGR-AS1	101054525	CLIP-Seq	24297251	Unspecified
hsa-miR-3179	MIMAT0015056	MIR200CHG	105369635	CLIP-Seq	24297251	Unspecified
hsa-miR-3179	MIMAT0015056	GPRC5D-AS1	100506314	CLIP-Seq	24297251	Unspecified
hsa-miR-3179	MIMAT0015056	RASSF8-AS1	100506451	CLIP-Seq	24297251	Unspecified
hsa-miR-3179	MIMAT0015056	LINC00173	100287569	CLIP-Seq	24297251	Unspecified
hsa-miR-3179	MIMAT0015056	LINC00173	100287569	CLIP-Seq	24297251	Unspecified
hsa-miR-3179	MIMAT0015056	N4BP2L2-IT2	116828	CLIP-Seq	24297251	Unspecified
hsa-miR-3179	MIMAT0015056	N4BP2L2-IT2	116828	CLIP-Seq	24297251	Unspecified
hsa-miR-3179	MIMAT0015056	DLEU1	10301	CLIP-Seq	24297251	Unspecified
hsa-miR-3179	MIMAT0015056	DHRS4-AS1	55449	CLIP-Seq	24297251	Unspecified
hsa-miR-3179	MIMAT0015056	LINC00648	100506433	CLIP-Seq	24297251	Unspecified
hsa-miR-3179	MIMAT0015056	LINC02346	100128714	CLIP-Seq	24297251	Unspecified
hsa-miR-3179	MIMAT0015056	GABPB1-IT1	55056	CLIP-Seq	24297251	Unspecified
hsa-miR-3179	MIMAT0015056	NPTN-IT1	101241892	CLIP-Seq	24297251	Unspecified
hsa-miR-3179	MIMAT0015056	MMP25-AS1	100507419	CLIP-Seq	24297251	Unspecified
hsa-miR-3179	MIMAT0015056	FBXL19-AS1	283932	CLIP-Seq	24297251	Unspecified
hsa-miR-3179	MIMAT0015056	LINC01572	101927957	CLIP-Seq	24297251	Unspecified
hsa-miR-3179	MIMAT0015056	ERVE-1	85314	CLIP-Seq	24297251	Unspecified
hsa-miR-3179	MIMAT0015056	C17orf102	400591	CLIP-Seq	24297251	Unspecified
hsa-miR-3179	MIMAT0015056	ASB16-AS1	339201	CLIP-Seq	24297251	Unspecified
hsa-miR-3179	MIMAT0015056	MIR133A1HG	102723167	CLIP-Seq	24297251	Unspecified
hsa-miR-3179	MIMAT0015056	LINC00665	100506930	CLIP-Seq	24297251	Unspecified
hsa-miR-3179	MIMAT0015056	URB1-AS1	84996	CLIP-Seq	24297251	Unspecified
hsa-miR-3179	MIMAT0015056	LINC01547	84536	CLIP-Seq	24297251	Unspecified
hsa-miR-3179	MIMAT0015056	MIATNB	102724827	CLIP-Seq	24297251	Unspecified
hsa-miR-3179	MIMAT0015056	TUG1	55000	CLIP-Seq	24297251	Unspecified
hsa-miR-3179	MIMAT0015056	TUG1	55000	CLIP-Seq	24297251	Unspecified
hsa-miR-3179	MIMAT0015056	MIRLET7BHG	400931	CLIP-Seq	24297251	Unspecified
hsa-miR-3179	MIMAT0015056	LINC00685	283981	CLIP-Seq	24297251	Unspecified
hsa-miR-3179	MIMAT0015056	LINC01278	92249	CLIP-Seq	24297251	Unspecified
hsa-miR-3179	MIMAT0015056	LINC01278	92249	CLIP-Seq	24297251	Unspecified
hsa-miR-3179	MIMAT0015056	LINC01278	92249	CLIP-Seq	24297251	Unspecified
hsa-miR-3179	MIMAT0015056	LINC01278	92249	CLIP-Seq	24297251	Unspecified
hsa-miR-3179	MIMAT0015056	XIST	7503	CLIP-Seq	24297251	Unspecified
hsa-miR-3179	MIMAT0015056	XIST	7503	CLIP-Seq	24297251	Unspecified
hsa-miR-3179	MIMAT0015056	XIST	7503	CLIP-Seq	24297251	Unspecified
hsa-miR-3179	MIMAT0015056	XIST	7503	CLIP-Seq	24297251	Unspecified
hsa-miR-3179	MIMAT0015056	XIST	7503	CLIP-Seq	24297251	Unspecified
hsa-miR-3179	MIMAT0015056	SLC25A5-AS1	100303728	CLIP-Seq	24297251	Unspecified
hsa-miR-3179	MIMAT0015056	MIR503HG	84848	CLIP-Seq	24297251	Unspecified
hsa-miR-3179	MIMAT0015056	LINC00685	283981	CLIP-Seq	24297251	Unspecified
hsa-miR-340-5p	MIMAT0004692	LINC01355	100996511	CLIP-Seq	24297251	Unspecified
hsa-miR-340-5p	MIMAT0004692	SNHG3	8420	CLIP-Seq	24297251	Unspecified
hsa-miR-340-5p	MIMAT0004692	SNHG3	8420	CLIP-Seq	24297251	Unspecified
hsa-miR-340-5p	MIMAT0004692	ZRANB2-AS2	100852410	CLIP-Seq	24297251	Unspecified
hsa-miR-340-5p	MIMAT0004692	RUSC1-AS1	284618	CLIP-Seq	24297251	Unspecified
hsa-miR-340-5p	MIMAT0004692	LINC01963	150967	CLIP-Seq	24297251	Unspecified
hsa-miR-340-5p	MIMAT0004692	SH3BP5-AS1	100505696	CLIP-Seq	24297251	Unspecified
hsa-miR-340-5p	MIMAT0004692	PTPRG-AS1	100506994	CLIP-Seq	24297251	Unspecified
hsa-miR-340-5p	MIMAT0004692	MUC20-OT1	111753249	CLIP-Seq	24297251	Unspecified
hsa-miR-340-5p	MIMAT0004692	THAP9-AS1	100499177	CLIP-Seq	24297251	Unspecified
hsa-miR-340-5p	MIMAT0004692	RRS1-AS1	100505676	CLIP-Seq	24297251	Unspecified
hsa-miR-340-5p	MIMAT0004692	ERICD	104355217	CLIP-Seq	24297251	Unspecified
hsa-miR-340-5p	MIMAT0004692	EBLN3P	100506710	CLIP-Seq	24297251	Unspecified
hsa-miR-340-5p	MIMAT0004692	EBLN3P	100506710	CLIP-Seq	24297251	Unspecified
hsa-miR-340-5p	MIMAT0004692	WAC-AS1	220906	CLIP-Seq	24297251	Unspecified
hsa-miR-340-5p	MIMAT0004692	SGMS1-AS1	104355295	CLIP-Seq	24297251	Unspecified
hsa-miR-340-5p	MIMAT0004692	NUTM2B-AS1	101060691	CLIP-Seq	24297251	Unspecified
hsa-miR-340-5p	MIMAT0004692	NUTM2B-AS1	101060691	CLIP-Seq	24297251	Unspecified
hsa-miR-340-5p	MIMAT0004692	NUTM2A-AS1	728190	CLIP-Seq	24297251	Unspecified
hsa-miR-340-5p	MIMAT0004692	NUTM2A-AS1	728190	CLIP-Seq	24297251	Unspecified
hsa-miR-340-5p	MIMAT0004692	KRTAP5-AS1	338651	CLIP-Seq	24297251	Unspecified
hsa-miR-340-5p	MIMAT0004692	KCNQ1OT1	10984	CLIP-Seq	24297251	Unspecified
hsa-miR-340-5p	MIMAT0004692	KCNQ1OT1	10984	CLIP-Seq	24297251	Unspecified
hsa-miR-340-5p	MIMAT0004692	KCNQ1OT1	10984	CLIP-Seq	24297251	Unspecified
hsa-miR-340-5p	MIMAT0004692	SNHG1	23642	CLIP-Seq	24297251	Unspecified
hsa-miR-340-5p	MIMAT0004692	NEAT1	283131	CLIP-Seq	24297251	Unspecified
hsa-miR-340-5p	MIMAT0004692	NEAT1	283131	CLIP-Seq	24297251	Unspecified
hsa-miR-340-5p	MIMAT0004692	RERG-IT1	100874290	CLIP-Seq	24297251	Unspecified
hsa-miR-340-5p	MIMAT0004692	RASSF8-AS1	100506451	CLIP-Seq	24297251	Unspecified
hsa-miR-340-5p	MIMAT0004692	TMPO-AS1	100128191	CLIP-Seq	24297251	Unspecified
hsa-miR-340-5p	MIMAT0004692	HELLPAR	101101692	CLIP-Seq	24297251	Unspecified
hsa-miR-340-5p	MIMAT0004692	LINC00943	100507206	CLIP-Seq	24297251	Unspecified
hsa-miR-340-5p	MIMAT0004692	N4BP2L2-IT2	116828	CLIP-Seq	24297251	Unspecified
hsa-miR-340-5p	MIMAT0004692	LINC00641	283624	CLIP-Seq	24297251	Unspecified
hsa-miR-340-5p	MIMAT0004692	LINC00641	283624	CLIP-Seq	24297251	Unspecified
hsa-miR-340-5p	MIMAT0004692	DHRS4-AS1	55449	CLIP-Seq	24297251	Unspecified
hsa-miR-340-5p	MIMAT0004692	LINC02302	101927351	CLIP-Seq	24297251	Unspecified
hsa-miR-340-5p	MIMAT0004692	PSMA3-AS1	379025	CLIP-Seq	24297251	Unspecified
hsa-miR-340-5p	MIMAT0004692	SNHG14	104472715	CLIP-Seq	24297251	Unspecified
hsa-miR-340-5p	MIMAT0004692	OIP5-AS1	729082	CLIP-Seq	24297251	Unspecified
hsa-miR-340-5p	MIMAT0004692	OIP5-AS1	729082	CLIP-Seq	24297251	Unspecified
hsa-miR-340-5p	MIMAT0004692	OIP5-AS1	729082	CLIP-Seq	24297251	Unspecified
hsa-miR-340-5p	MIMAT0004692	ZNF213-AS1	100507458	CLIP-Seq	24297251	Unspecified
hsa-miR-340-5p	MIMAT0004692	MIR193BHG	100129781	CLIP-Seq	24297251	Unspecified
hsa-miR-340-5p	MIMAT0004692	CCDC144NL-AS1	440416	CLIP-Seq	24297251	Unspecified
hsa-miR-340-5p	MIMAT0004692	RUNDC3A-AS1	101926996	CLIP-Seq	24297251	Unspecified
hsa-miR-340-5p	MIMAT0004692	LINC00662	148189	CLIP-Seq	24297251	Unspecified
hsa-miR-340-5p	MIMAT0004692	SDCBP2-AS1	100507495	CLIP-Seq	24297251	Unspecified
hsa-miR-340-5p	MIMAT0004692	LINC01747	105372566	CLIP-Seq	24297251	Unspecified
hsa-miR-340-5p	MIMAT0004692	LINC01694	105372840	CLIP-Seq	24297251	Unspecified
hsa-miR-340-5p	MIMAT0004692	MCM3AP-AS1	114044	CLIP-Seq	24297251	Unspecified
hsa-miR-340-5p	MIMAT0004692	MCM3AP-AS1	114044	CLIP-Seq	24297251	Unspecified
hsa-miR-340-5p	MIMAT0004692	HDHD5-AS1	100130717	CLIP-Seq	24297251	Unspecified
hsa-miR-340-5p	MIMAT0004692	TUG1	55000	CLIP-Seq	24297251	Unspecified
hsa-miR-340-5p	MIMAT0004692	INE1	8552	CLIP-Seq	24297251	Unspecified
hsa-miR-340-5p	MIMAT0004692	XIST	7503	CLIP-Seq	24297251	Unspecified
hsa-miR-365a-3p	MIMAT0000710	FLG-AS1	339400	CLIP-Seq	24297251	Unspecified
hsa-miR-365a-3p	MIMAT0000710	ALMS1-IT1	100874291	CLIP-Seq	24297251	Unspecified
hsa-miR-365a-3p	MIMAT0000710	LINC00852	84657	CLIP-Seq	24297251	Unspecified
hsa-miR-365a-3p	MIMAT0000710	LINC00852	84657	CLIP-Seq	24297251	Unspecified
hsa-miR-365a-3p	MIMAT0000710	LINC00960	401074	CLIP-Seq	24297251	Unspecified
hsa-miR-365a-3p	MIMAT0000710	LINC02466	101927282	CLIP-Seq	24297251	Unspecified
hsa-miR-365a-3p	MIMAT0000710	EXOC3-AS1	116349	CLIP-Seq	24297251	Unspecified
hsa-miR-365a-3p	MIMAT0000710	HCG18	414777	CLIP-Seq	24297251	Unspecified
hsa-miR-365a-3p	MIMAT0000710	HMGN3-AS1	100288198	CLIP-Seq	24297251	Unspecified
hsa-miR-365a-3p	MIMAT0000710	NPSR1-AS1	404744	CLIP-Seq	24297251	Unspecified
hsa-miR-365a-3p	MIMAT0000710	SNHG15	285958	CLIP-Seq	24297251	Unspecified
hsa-miR-365a-3p	MIMAT0000710	LINC-PINT	378805	CLIP-Seq	24297251	Unspecified
hsa-miR-365a-3p	MIMAT0000710	CASC9	101805492	CLIP-Seq	24297251	Unspecified
hsa-miR-365a-3p	MIMAT0000710	OTUD6B-AS1	100506365	CLIP-Seq	24297251	Unspecified
hsa-miR-365a-3p	MIMAT0000710	PVT1	5820	CLIP-Seq	24297251	Unspecified
hsa-miR-365a-3p	MIMAT0000710	PVT1	5820	CLIP-Seq	24297251	Unspecified
hsa-miR-365a-3p	MIMAT0000710	PEG13	359809	CLIP-Seq	24297251	Unspecified
hsa-miR-365a-3p	MIMAT0000710	EBLN3P	100506710	CLIP-Seq	24297251	Unspecified
hsa-miR-365a-3p	MIMAT0000710	FAM201A	158228	CLIP-Seq	24297251	Unspecified
hsa-miR-365a-3p	MIMAT0000710	ZEB1-AS1	220930	CLIP-Seq	24297251	Unspecified
hsa-miR-365a-3p	MIMAT0000710	ENTPD1-AS1	728558	CLIP-Seq	24297251	Unspecified
hsa-miR-365a-3p	MIMAT0000710	NEAT1	283131	CLIP-Seq	24297251	Unspecified
hsa-miR-365a-3p	MIMAT0000710	NEAT1	283131	CLIP-Seq	24297251	Unspecified
hsa-miR-365a-3p	MIMAT0000710	HELLPAR	101101692	CLIP-Seq	24297251	Unspecified
hsa-miR-365a-3p	MIMAT0000710	N4BP2L2-IT2	116828	CLIP-Seq	24297251	Unspecified
hsa-miR-365a-3p	MIMAT0000710	LINC00641	283624	CLIP-Seq	24297251	Unspecified
hsa-miR-365a-3p	MIMAT0000710	SNHG14	104472715	CLIP-Seq	24297251	Unspecified
hsa-miR-365a-3p	MIMAT0000710	ZNF30-AS1	102723513	CLIP-Seq	24297251	Unspecified
hsa-miR-365a-3p	MIMAT0000710	GUSBP11	91316	CLIP-Seq	24297251	Unspecified
hsa-miR-365a-3p	MIMAT0000710	MIATNB	102724827	CLIP-Seq	24297251	Unspecified
hsa-miR-365a-3p	MIMAT0000710	TUG1	55000	CLIP-Seq	24297251	Unspecified
hsa-miR-365a-3p	MIMAT0000710	XIST	7503	CLIP-Seq	24297251	Unspecified
hsa-miR-365a-3p	MIMAT0000710	LINC00894	100272228	CLIP-Seq	24297251	Unspecified
hsa-miR-424-5p	MIMAT0001341	LINC01128	643837	CLIP-Seq	24297251	Unspecified
hsa-miR-424-5p	MIMAT0001341	TNFRSF14-AS1	115110	CLIP-Seq	24297251	Unspecified
hsa-miR-424-5p	MIMAT0001341	SNHG12	85028	CLIP-Seq	24297251	Unspecified
hsa-miR-424-5p	MIMAT0001341	SLFNL1-AS1	100507178	CLIP-Seq	24297251	Unspecified
hsa-miR-424-5p	MIMAT0001341	SLFNL1-AS1	100507178	CLIP-Seq	24297251	Unspecified
hsa-miR-424-5p	MIMAT0001341	SLFNL1-AS1	100507178	CLIP-Seq	24297251	Unspecified
hsa-miR-424-5p	MIMAT0001341	ERI3-IT1	100874278	CLIP-Seq	24297251	Unspecified
hsa-miR-424-5p	MIMAT0001341	RASAL2-AS1	100302401	CLIP-Seq	24297251	Unspecified
hsa-miR-424-5p	MIMAT0001341	RASAL2-AS1	100302401	CLIP-Seq	24297251	Unspecified
hsa-miR-424-5p	MIMAT0001341	MIR29B2CHG	100128537	CLIP-Seq	24297251	Unspecified
hsa-miR-424-5p	MIMAT0001341	MIR29B2CHG	100128537	CLIP-Seq	24297251	Unspecified
hsa-miR-424-5p	MIMAT0001341	LINC01703	105373113	CLIP-Seq	24297251	Unspecified
hsa-miR-424-5p	MIMAT0001341	PCBP1-AS1	400960	CLIP-Seq	24297251	Unspecified
hsa-miR-424-5p	MIMAT0001341	PAX8-AS1	654433	CLIP-Seq	24297251	Unspecified
hsa-miR-424-5p	MIMAT0001341	TEX41	401014	CLIP-Seq	24297251	Unspecified
hsa-miR-424-5p	MIMAT0001341	LINC02478	100505984	CLIP-Seq	24297251	Unspecified
hsa-miR-424-5p	MIMAT0001341	CERS6-AS1	100861402	CLIP-Seq	24297251	Unspecified
hsa-miR-424-5p	MIMAT0001341	TTN-AS1	100506866	CLIP-Seq	24297251	Unspecified
hsa-miR-424-5p	MIMAT0001341	THUMPD3-AS1	440944	CLIP-Seq	24297251	Unspecified
hsa-miR-424-5p	MIMAT0001341	LINC00852	84657	CLIP-Seq	24297251	Unspecified
hsa-miR-424-5p	MIMAT0001341	FGD5-AS1	100505641	CLIP-Seq	24297251	Unspecified
hsa-miR-424-5p	MIMAT0001341	LINC02035	100129550	CLIP-Seq	24297251	Unspecified
hsa-miR-424-5p	MIMAT0001341	MBNL1-AS1	401093	CLIP-Seq	24297251	Unspecified
hsa-miR-424-5p	MIMAT0001341	DLG1-AS1	100507086	CLIP-Seq	24297251	Unspecified
hsa-miR-424-5p	MIMAT0001341	AFAP1-AS1	84740	CLIP-Seq	24297251	Unspecified
hsa-miR-424-5p	MIMAT0001341	UBA6-AS1	550112	CLIP-Seq	24297251	Unspecified
hsa-miR-424-5p	MIMAT0001341	LINC02434	105377606	CLIP-Seq	24297251	Unspecified
hsa-miR-424-5p	MIMAT0001341	LINC02434	105377606	CLIP-Seq	24297251	Unspecified
hsa-miR-424-5p	MIMAT0001341	SLC9A3-AS1	100288152	CLIP-Seq	24297251	Unspecified
hsa-miR-424-5p	MIMAT0001341	SLC9A3-AS1	100288152	CLIP-Seq	24297251	Unspecified
hsa-miR-424-5p	MIMAT0001341	BASP1-AS1	285696	CLIP-Seq	24297251	Unspecified
hsa-miR-424-5p	MIMAT0001341	EPB41L4A-AS1	114915	CLIP-Seq	24297251	Unspecified
hsa-miR-424-5p	MIMAT0001341	LINC01184	644873	CLIP-Seq	24297251	Unspecified
hsa-miR-424-5p	MIMAT0001341	HCG18	414777	CLIP-Seq	24297251	Unspecified
hsa-miR-424-5p	MIMAT0001341	HCG18	414777	CLIP-Seq	24297251	Unspecified
hsa-miR-424-5p	MIMAT0001341	HCG18	414777	CLIP-Seq	24297251	Unspecified
hsa-miR-424-5p	MIMAT0001341	HCG17	414778	CLIP-Seq	24297251	Unspecified
hsa-miR-424-5p	MIMAT0001341	HCG18	414777	CLIP-Seq	24297251	Unspecified
hsa-miR-424-5p	MIMAT0001341	TRAF3IP2-AS1	643749	CLIP-Seq	24297251	Unspecified
hsa-miR-424-5p	MIMAT0001341	LINC00473	90632	CLIP-Seq	24297251	Unspecified
hsa-miR-424-5p	MIMAT0001341	LINC00473	90632	CLIP-Seq	24297251	Unspecified
hsa-miR-424-5p	MIMAT0001341	LINC00473	90632	CLIP-Seq	24297251	Unspecified
hsa-miR-424-5p	MIMAT0001341	TRG-AS1	100506776	CLIP-Seq	24297251	Unspecified
hsa-miR-424-5p	MIMAT0001341	DLX6-AS1	285987	CLIP-Seq	24297251	Unspecified
hsa-miR-424-5p	MIMAT0001341	STAG3L5P-PVRIG2P-PILRB	101752399	CLIP-Seq	24297251	Unspecified
hsa-miR-424-5p	MIMAT0001341	STAG3L5P-PVRIG2P-PILRB	101752399	CLIP-Seq	24297251	Unspecified
hsa-miR-424-5p	MIMAT0001341	STAG3L5P-PVRIG2P-PILRB	101752399	CLIP-Seq	24297251	Unspecified
hsa-miR-424-5p	MIMAT0001341	STAG3L5P-PVRIG2P-PILRB	101752399	CLIP-Seq	24297251	Unspecified
hsa-miR-424-5p	MIMAT0001341	EXTL3-AS1	101929402	CLIP-Seq	24297251	Unspecified
hsa-miR-424-5p	MIMAT0001341	CASC9	101805492	CLIP-Seq	24297251	Unspecified
hsa-miR-424-5p	MIMAT0001341	AZIN1-AS1	100506753	CLIP-Seq	24297251	Unspecified
hsa-miR-424-5p	MIMAT0001341	RNF139-AS1	101927612	CLIP-Seq	24297251	Unspecified
hsa-miR-424-5p	MIMAT0001341	PVT1	5820	CLIP-Seq	24297251	Unspecified
hsa-miR-424-5p	MIMAT0001341	CDKN2B-AS1	100048912	CLIP-Seq	24297251	Unspecified
hsa-miR-424-5p	MIMAT0001341	STX17-AS1	441461	CLIP-Seq	24297251	Unspecified
hsa-miR-424-5p	MIMAT0001341	GSN-AS1	57000	CLIP-Seq	24297251	Unspecified
hsa-miR-424-5p	MIMAT0001341	MIR600HG	81571	CLIP-Seq	24297251	Unspecified
hsa-miR-424-5p	MIMAT0001341	SLC25A25-AS1	100289019	CLIP-Seq	24297251	Unspecified
hsa-miR-424-5p	MIMAT0001341	C9orf163	158055	CLIP-Seq	24297251	Unspecified
hsa-miR-424-5p	MIMAT0001341	LINC00707	100507127	CLIP-Seq	24297251	Unspecified
hsa-miR-424-5p	MIMAT0001341	PROSER2-AS1	219731	CLIP-Seq	24297251	Unspecified
hsa-miR-424-5p	MIMAT0001341	LINC00843	113218477	CLIP-Seq	24297251	Unspecified
hsa-miR-424-5p	MIMAT0001341	BMS1P4	729096	CLIP-Seq	24297251	Unspecified
hsa-miR-424-5p	MIMAT0001341	ZSWIM8-AS1	100507331	CLIP-Seq	24297251	Unspecified
hsa-miR-424-5p	MIMAT0001341	ZMIZ1-AS1	283050	CLIP-Seq	24297251	Unspecified
hsa-miR-424-5p	MIMAT0001341	NUTM2B-AS1	101060691	CLIP-Seq	24297251	Unspecified
hsa-miR-424-5p	MIMAT0001341	NUTM2A-AS1	728190	CLIP-Seq	24297251	Unspecified
hsa-miR-424-5p	MIMAT0001341	KCNQ1OT1	10984	CLIP-Seq	24297251	Unspecified
hsa-miR-424-5p	MIMAT0001341	KCNQ1OT1	10984	CLIP-Seq	24297251	Unspecified
hsa-miR-424-5p	MIMAT0001341	SNHG1	23642	CLIP-Seq	24297251	Unspecified
hsa-miR-424-5p	MIMAT0001341	NEAT1	283131	CLIP-Seq	24297251	Unspecified
hsa-miR-424-5p	MIMAT0001341	NEAT1	283131	CLIP-Seq	24297251	Unspecified
hsa-miR-424-5p	MIMAT0001341	NEAT1	283131	CLIP-Seq	24297251	Unspecified
hsa-miR-424-5p	MIMAT0001341	C1RL-AS1	283314	CLIP-Seq	24297251	Unspecified
hsa-miR-424-5p	MIMAT0001341	C1RL-AS1	283314	CLIP-Seq	24297251	Unspecified
hsa-miR-424-5p	MIMAT0001341	HOXC-AS3	100874365	CLIP-Seq	24297251	Unspecified
hsa-miR-424-5p	MIMAT0001341	AGAP2-AS1	100130776	CLIP-Seq	24297251	Unspecified
hsa-miR-424-5p	MIMAT0001341	HELLPAR	101101692	CLIP-Seq	24297251	Unspecified
hsa-miR-424-5p	MIMAT0001341	HELLPAR	101101692	CLIP-Seq	24297251	Unspecified
hsa-miR-424-5p	MIMAT0001341	LINC00943	100507206	CLIP-Seq	24297251	Unspecified
hsa-miR-424-5p	MIMAT0001341	TMEM132D-AS1	283352	CLIP-Seq	24297251	Unspecified
hsa-miR-424-5p	MIMAT0001341	ATXN8OS	6315	CLIP-Seq	24297251	Unspecified
hsa-miR-424-5p	MIMAT0001341	ATXN8OS	6315	CLIP-Seq	24297251	Unspecified
hsa-miR-424-5p	MIMAT0001341	ATXN8OS	6315	CLIP-Seq	24297251	Unspecified
hsa-miR-424-5p	MIMAT0001341	ATXN8OS	6315	CLIP-Seq	24297251	Unspecified
hsa-miR-424-5p	MIMAT0001341	ATXN8OS	6315	CLIP-Seq	24297251	Unspecified
hsa-miR-424-5p	MIMAT0001341	LINC00641	283624	CLIP-Seq	24297251	Unspecified
hsa-miR-424-5p	MIMAT0001341	G2E3-AS1	105370431	CLIP-Seq	24297251	Unspecified
hsa-miR-424-5p	MIMAT0001341	SLC25A21-AS1	100129794	CLIP-Seq	24297251	Unspecified
hsa-miR-424-5p	MIMAT0001341	LINC00639	283547	CLIP-Seq	24297251	Unspecified
hsa-miR-424-5p	MIMAT0001341	PSMA3-AS1	379025	CLIP-Seq	24297251	Unspecified
hsa-miR-424-5p	MIMAT0001341	ACTN1-AS1	161159	CLIP-Seq	24297251	Unspecified
hsa-miR-424-5p	MIMAT0001341	MEG3	55384	CLIP-Seq	24297251	Unspecified
hsa-miR-424-5p	MIMAT0001341	MEG8	79104	CLIP-Seq	24297251	Unspecified
hsa-miR-424-5p	MIMAT0001341	LINC00638	196872	CLIP-Seq	24297251	Unspecified
hsa-miR-424-5p	MIMAT0001341	LINC00638	196872	CLIP-Seq	24297251	Unspecified
hsa-miR-424-5p	MIMAT0001341	FAM30A	9834	CLIP-Seq	24297251	Unspecified
hsa-miR-424-5p	MIMAT0001341	ARHGAP11B	89839	CLIP-Seq	24297251	Unspecified
hsa-miR-424-5p	MIMAT0001341	GABPB1-AS1	100129387	CLIP-Seq	24297251	Unspecified
hsa-miR-424-5p	MIMAT0001341	GABPB1-AS1	100129387	CLIP-Seq	24297251	Unspecified
hsa-miR-424-5p	MIMAT0001341	IQCH-AS1	100506686	CLIP-Seq	24297251	Unspecified
hsa-miR-424-5p	MIMAT0001341	LINC01578	100507217	CLIP-Seq	24297251	Unspecified
hsa-miR-424-5p	MIMAT0001341	ERVK13-1	100507321	CLIP-Seq	24297251	Unspecified
hsa-miR-424-5p	MIMAT0001341	ZNF213-AS1	100507458	CLIP-Seq	24297251	Unspecified
hsa-miR-424-5p	MIMAT0001341	SLX1B-SULT1A4	100526831	CLIP-Seq	24297251	Unspecified
hsa-miR-424-5p	MIMAT0001341	LINC02128	107983964	CLIP-Seq	24297251	Unspecified
hsa-miR-424-5p	MIMAT0001341	LINC00922	283867	CLIP-Seq	24297251	Unspecified
hsa-miR-424-5p	MIMAT0001341	LINC01572	101927957	CLIP-Seq	24297251	Unspecified
hsa-miR-424-5p	MIMAT0001341	LINC01572	101927957	CLIP-Seq	24297251	Unspecified
hsa-miR-424-5p	MIMAT0001341	FENDRR	400550	CLIP-Seq	24297251	Unspecified
hsa-miR-424-5p	MIMAT0001341	MIR497HG	100506755	CLIP-Seq	24297251	Unspecified
hsa-miR-424-5p	MIMAT0001341	LINC00324	284029	CLIP-Seq	24297251	Unspecified
hsa-miR-424-5p	MIMAT0001341	TBX2-AS1	103689912	CLIP-Seq	24297251	Unspecified
hsa-miR-424-5p	MIMAT0001341	SNHG25	105376843	CLIP-Seq	24297251	Unspecified
hsa-miR-424-5p	MIMAT0001341	SOX9-AS1	400618	CLIP-Seq	24297251	Unspecified
hsa-miR-424-5p	MIMAT0001341	LINC00511	400619	CLIP-Seq	24297251	Unspecified
hsa-miR-424-5p	MIMAT0001341	SNHG16	100507246	CLIP-Seq	24297251	Unspecified
hsa-miR-424-5p	MIMAT0001341	TNRC6C-AS1	100131096	CLIP-Seq	24297251	Unspecified
hsa-miR-424-5p	MIMAT0001341	PARD6G-AS1	100130522	CLIP-Seq	24297251	Unspecified
hsa-miR-424-5p	MIMAT0001341	LINC00662	148189	CLIP-Seq	24297251	Unspecified
hsa-miR-424-5p	MIMAT0001341	LINC00662	148189	CLIP-Seq	24297251	Unspecified
hsa-miR-424-5p	MIMAT0001341	LINC00662	148189	CLIP-Seq	24297251	Unspecified
hsa-miR-424-5p	MIMAT0001341	SCGB1B2P	643719	CLIP-Seq	24297251	Unspecified
hsa-miR-424-5p	MIMAT0001341	TMEM147-AS1	100506469	CLIP-Seq	24297251	Unspecified
hsa-miR-424-5p	MIMAT0001341	LINC00665	100506930	CLIP-Seq	24297251	Unspecified
hsa-miR-424-5p	MIMAT0001341	LIPE-AS1	100996307	CLIP-Seq	24297251	Unspecified
hsa-miR-424-5p	MIMAT0001341	MZF1-AS1	100131691	CLIP-Seq	24297251	Unspecified
hsa-miR-424-5p	MIMAT0001341	SMIM25	100506115	CLIP-Seq	24297251	Unspecified
hsa-miR-424-5p	MIMAT0001341	LINC00649	100506334	CLIP-Seq	24297251	Unspecified
hsa-miR-424-5p	MIMAT0001341	TRPM2-AS	101928607	CLIP-Seq	24297251	Unspecified
hsa-miR-424-5p	MIMAT0001341	TSPEAR-AS2	114043	CLIP-Seq	24297251	Unspecified
hsa-miR-424-5p	MIMAT0001341	LINC01547	84536	CLIP-Seq	24297251	Unspecified
hsa-miR-424-5p	MIMAT0001341	MCM3AP-AS1	114044	CLIP-Seq	24297251	Unspecified
hsa-miR-424-5p	MIMAT0001341	MCM3AP-AS1	114044	CLIP-Seq	24297251	Unspecified
hsa-miR-424-5p	MIMAT0001341	TUG1	55000	CLIP-Seq	24297251	Unspecified
hsa-miR-424-5p	MIMAT0001341	FAM239A	101930105	CLIP-Seq	24297251	Unspecified
hsa-miR-424-5p	MIMAT0001341	FAM239A	101930105	CLIP-Seq	24297251	Unspecified
hsa-miR-424-5p	MIMAT0001341	FAM239B	729162	CLIP-Seq	24297251	Unspecified
hsa-miR-424-5p	MIMAT0001341	FAM239B	729162	CLIP-Seq	24297251	Unspecified
hsa-miR-424-5p	MIMAT0001341	XIST	7503	CLIP-Seq	24297251	Unspecified
hsa-miR-424-5p	MIMAT0001341	XIST	7503	CLIP-Seq	24297251	Unspecified
hsa-miR-424-5p	MIMAT0001341	XIST	7503	CLIP-Seq	24297251	Unspecified
hsa-miR-424-5p	MIMAT0001341	XIST	7503	CLIP-Seq	24297251	Unspecified
hsa-miR-424-5p	MIMAT0001341	XIST	7503	CLIP-Seq	24297251	Unspecified
hsa-miR-424-5p	MIMAT0001341	ARMCX5-GPRASP2	100528062	CLIP-Seq	24297251	Unspecified
hsa-miR-424-5p	MIMAT0001341	MIR503HG	84848	CLIP-Seq	24297251	Unspecified
hsa-miR-424-5p	MIMAT0001341	LINC00894	100272228	CLIP-Seq	24297251	Unspecified
hsa-miR-4524a-5p	MIMAT0019062	ERI3-IT1	100874278	CLIP-Seq	24297251	Unspecified
hsa-miR-4524a-5p	MIMAT0019062	AP4B1-AS1	100287722	CLIP-Seq	24297251	Unspecified
hsa-miR-4524a-5p	MIMAT0019062	RUSC1-AS1	284618	CLIP-Seq	24297251	Unspecified
hsa-miR-4524a-5p	MIMAT0019062	LINC02478	100505984	CLIP-Seq	24297251	Unspecified
hsa-miR-4524a-5p	MIMAT0019062	HAGLR	401022	CLIP-Seq	24297251	Unspecified
hsa-miR-4524a-5p	MIMAT0019062	SH3BP5-AS1	100505696	CLIP-Seq	24297251	Unspecified
hsa-miR-4524a-5p	MIMAT0019062	PTPRG-AS1	100506994	CLIP-Seq	24297251	Unspecified
hsa-miR-4524a-5p	MIMAT0019062	AFAP1-AS1	84740	CLIP-Seq	24297251	Unspecified
hsa-miR-4524a-5p	MIMAT0019062	UBA6-AS1	550112	CLIP-Seq	24297251	Unspecified
hsa-miR-4524a-5p	MIMAT0019062	PART1	25859	CLIP-Seq	24297251	Unspecified
hsa-miR-4524a-5p	MIMAT0019062	TMEM161B-AS1	100505894	CLIP-Seq	24297251	Unspecified
hsa-miR-4524a-5p	MIMAT0019062	EPB41L4A-AS1	114915	CLIP-Seq	24297251	Unspecified
hsa-miR-4524a-5p	MIMAT0019062	LINC01184	644873	CLIP-Seq	24297251	Unspecified
hsa-miR-4524a-5p	MIMAT0019062	LINC01184	644873	CLIP-Seq	24297251	Unspecified
hsa-miR-4524a-5p	MIMAT0019062	SNHG4	724102	CLIP-Seq	24297251	Unspecified
hsa-miR-4524a-5p	MIMAT0019062	ZSCAN16-AS1	100129195	CLIP-Seq	24297251	Unspecified
hsa-miR-4524a-5p	MIMAT0019062	DLX6-AS1	285987	CLIP-Seq	24297251	Unspecified
hsa-miR-4524a-5p	MIMAT0019062	LINC00208	83655	CLIP-Seq	24297251	Unspecified
hsa-miR-4524a-5p	MIMAT0019062	AZIN1-AS1	100506753	CLIP-Seq	24297251	Unspecified
hsa-miR-4524a-5p	MIMAT0019062	PVT1	5820	CLIP-Seq	24297251	Unspecified
hsa-miR-4524a-5p	MIMAT0019062	CDKN2B-AS1	100048912	CLIP-Seq	24297251	Unspecified
hsa-miR-4524a-5p	MIMAT0019062	STX17-AS1	441461	CLIP-Seq	24297251	Unspecified
hsa-miR-4524a-5p	MIMAT0019062	LINC00963	100506190	CLIP-Seq	24297251	Unspecified
hsa-miR-4524a-5p	MIMAT0019062	NUTM2B-AS1	101060691	CLIP-Seq	24297251	Unspecified
hsa-miR-4524a-5p	MIMAT0019062	NUTM2A-AS1	728190	CLIP-Seq	24297251	Unspecified
hsa-miR-4524a-5p	MIMAT0019062	KCNQ1OT1	10984	CLIP-Seq	24297251	Unspecified
hsa-miR-4524a-5p	MIMAT0019062	KCNQ1OT1	10984	CLIP-Seq	24297251	Unspecified
hsa-miR-4524a-5p	MIMAT0019062	SNHG1	23642	CLIP-Seq	24297251	Unspecified
hsa-miR-4524a-5p	MIMAT0019062	MALAT1	378938	CLIP-Seq	24297251	Unspecified
hsa-miR-4524a-5p	MIMAT0019062	HOXC-AS3	100874365	CLIP-Seq	24297251	Unspecified
hsa-miR-4524a-5p	MIMAT0019062	LINC02384	100507195	CLIP-Seq	24297251	Unspecified
hsa-miR-4524a-5p	MIMAT0019062	LINC01089	338799	CLIP-Seq	24297251	Unspecified
hsa-miR-4524a-5p	MIMAT0019062	LINC00943	100507206	CLIP-Seq	24297251	Unspecified
hsa-miR-4524a-5p	MIMAT0019062	OIP5-AS1	729082	CLIP-Seq	24297251	Unspecified
hsa-miR-4524a-5p	MIMAT0019062	GABPB1-AS1	100129387	CLIP-Seq	24297251	Unspecified
hsa-miR-4524a-5p	MIMAT0019062	IQCH-AS1	100506686	CLIP-Seq	24297251	Unspecified
hsa-miR-4524a-5p	MIMAT0019062	CPEB1-AS1	283692	CLIP-Seq	24297251	Unspecified
hsa-miR-4524a-5p	MIMAT0019062	NR2F2-AS1	644192	CLIP-Seq	24297251	Unspecified
hsa-miR-4524a-5p	MIMAT0019062	NR2F2-AS1	644192	CLIP-Seq	24297251	Unspecified
hsa-miR-4524a-5p	MIMAT0019062	ZNF213-AS1	100507458	CLIP-Seq	24297251	Unspecified
hsa-miR-4524a-5p	MIMAT0019062	RRN3P2	653390	CLIP-Seq	24297251	Unspecified
hsa-miR-4524a-5p	MIMAT0019062	LINC01572	101927957	CLIP-Seq	24297251	Unspecified
hsa-miR-4524a-5p	MIMAT0019062	LHX1-DT	102723471	CLIP-Seq	24297251	Unspecified
hsa-miR-4524a-5p	MIMAT0019062	LINC00511	400619	CLIP-Seq	24297251	Unspecified
hsa-miR-4524a-5p	MIMAT0019062	SNHG16	100507246	CLIP-Seq	24297251	Unspecified
hsa-miR-4524a-5p	MIMAT0019062	DLGAP1-AS1	649446	CLIP-Seq	24297251	Unspecified
hsa-miR-4524a-5p	MIMAT0019062	LINC00662	148189	CLIP-Seq	24297251	Unspecified
hsa-miR-4524a-5p	MIMAT0019062	LINC00659	100652730	CLIP-Seq	24297251	Unspecified
hsa-miR-4524a-5p	MIMAT0019062	MCM3AP-AS1	114044	CLIP-Seq	24297251	Unspecified
hsa-miR-4524a-5p	MIMAT0019062	MCM3AP-AS1	114044	CLIP-Seq	24297251	Unspecified
hsa-miR-4524a-5p	MIMAT0019062	MCM3AP-AS1	114044	CLIP-Seq	24297251	Unspecified
hsa-miR-4524a-5p	MIMAT0019062	LINC00898	400932	CLIP-Seq	24297251	Unspecified
hsa-miR-4524a-5p	MIMAT0019062	FAM239A	101930105	CLIP-Seq	24297251	Unspecified
hsa-miR-4524a-5p	MIMAT0019062	FAM239B	729162	CLIP-Seq	24297251	Unspecified
hsa-miR-4524a-5p	MIMAT0019062	TSIX	9383	CLIP-Seq	24297251	Unspecified
hsa-miR-4524a-5p	MIMAT0019062	LINC00630	100287765	CLIP-Seq	24297251	Unspecified
hsa-miR-4524b-5p	MIMAT0022255	ERI3-IT1	100874278	CLIP-Seq	24297251	Unspecified
hsa-miR-4524b-5p	MIMAT0022255	AP4B1-AS1	100287722	CLIP-Seq	24297251	Unspecified
hsa-miR-4524b-5p	MIMAT0022255	RUSC1-AS1	284618	CLIP-Seq	24297251	Unspecified
hsa-miR-4524b-5p	MIMAT0022255	LINC02478	100505984	CLIP-Seq	24297251	Unspecified
hsa-miR-4524b-5p	MIMAT0022255	HAGLR	401022	CLIP-Seq	24297251	Unspecified
hsa-miR-4524b-5p	MIMAT0022255	SH3BP5-AS1	100505696	CLIP-Seq	24297251	Unspecified
hsa-miR-4524b-5p	MIMAT0022255	PTPRG-AS1	100506994	CLIP-Seq	24297251	Unspecified
hsa-miR-4524b-5p	MIMAT0022255	AFAP1-AS1	84740	CLIP-Seq	24297251	Unspecified
hsa-miR-4524b-5p	MIMAT0022255	UBA6-AS1	550112	CLIP-Seq	24297251	Unspecified
hsa-miR-4524b-5p	MIMAT0022255	PART1	25859	CLIP-Seq	24297251	Unspecified
hsa-miR-4524b-5p	MIMAT0022255	TMEM161B-AS1	100505894	CLIP-Seq	24297251	Unspecified
hsa-miR-4524b-5p	MIMAT0022255	EPB41L4A-AS1	114915	CLIP-Seq	24297251	Unspecified
hsa-miR-4524b-5p	MIMAT0022255	LINC01184	644873	CLIP-Seq	24297251	Unspecified
hsa-miR-4524b-5p	MIMAT0022255	LINC01184	644873	CLIP-Seq	24297251	Unspecified
hsa-miR-4524b-5p	MIMAT0022255	SNHG4	724102	CLIP-Seq	24297251	Unspecified
hsa-miR-4524b-5p	MIMAT0022255	ZSCAN16-AS1	100129195	CLIP-Seq	24297251	Unspecified
hsa-miR-4524b-5p	MIMAT0022255	DLX6-AS1	285987	CLIP-Seq	24297251	Unspecified
hsa-miR-4524b-5p	MIMAT0022255	LINC00208	83655	CLIP-Seq	24297251	Unspecified
hsa-miR-4524b-5p	MIMAT0022255	AZIN1-AS1	100506753	CLIP-Seq	24297251	Unspecified
hsa-miR-4524b-5p	MIMAT0022255	PVT1	5820	CLIP-Seq	24297251	Unspecified
hsa-miR-4524b-5p	MIMAT0022255	CDKN2B-AS1	100048912	CLIP-Seq	24297251	Unspecified
hsa-miR-4524b-5p	MIMAT0022255	STX17-AS1	441461	CLIP-Seq	24297251	Unspecified
hsa-miR-4524b-5p	MIMAT0022255	LINC00963	100506190	CLIP-Seq	24297251	Unspecified
hsa-miR-4524b-5p	MIMAT0022255	NUTM2B-AS1	101060691	CLIP-Seq	24297251	Unspecified
hsa-miR-4524b-5p	MIMAT0022255	NUTM2A-AS1	728190	CLIP-Seq	24297251	Unspecified
hsa-miR-4524b-5p	MIMAT0022255	KCNQ1OT1	10984	CLIP-Seq	24297251	Unspecified
hsa-miR-4524b-5p	MIMAT0022255	KCNQ1OT1	10984	CLIP-Seq	24297251	Unspecified
hsa-miR-4524b-5p	MIMAT0022255	SNHG1	23642	CLIP-Seq	24297251	Unspecified
hsa-miR-4524b-5p	MIMAT0022255	MALAT1	378938	CLIP-Seq	24297251	Unspecified
hsa-miR-4524b-5p	MIMAT0022255	HOXC-AS3	100874365	CLIP-Seq	24297251	Unspecified
hsa-miR-4524b-5p	MIMAT0022255	LINC02384	100507195	CLIP-Seq	24297251	Unspecified
hsa-miR-4524b-5p	MIMAT0022255	LINC01089	338799	CLIP-Seq	24297251	Unspecified
hsa-miR-4524b-5p	MIMAT0022255	LINC00943	100507206	CLIP-Seq	24297251	Unspecified
hsa-miR-4524b-5p	MIMAT0022255	OIP5-AS1	729082	CLIP-Seq	24297251	Unspecified
hsa-miR-4524b-5p	MIMAT0022255	GABPB1-AS1	100129387	CLIP-Seq	24297251	Unspecified
hsa-miR-4524b-5p	MIMAT0022255	IQCH-AS1	100506686	CLIP-Seq	24297251	Unspecified
hsa-miR-4524b-5p	MIMAT0022255	CPEB1-AS1	283692	CLIP-Seq	24297251	Unspecified
hsa-miR-4524b-5p	MIMAT0022255	NR2F2-AS1	644192	CLIP-Seq	24297251	Unspecified
hsa-miR-4524b-5p	MIMAT0022255	NR2F2-AS1	644192	CLIP-Seq	24297251	Unspecified
hsa-miR-4524b-5p	MIMAT0022255	ZNF213-AS1	100507458	CLIP-Seq	24297251	Unspecified
hsa-miR-4524b-5p	MIMAT0022255	RRN3P2	653390	CLIP-Seq	24297251	Unspecified
hsa-miR-4524b-5p	MIMAT0022255	LINC01572	101927957	CLIP-Seq	24297251	Unspecified
hsa-miR-4524b-5p	MIMAT0022255	LHX1-DT	102723471	CLIP-Seq	24297251	Unspecified
hsa-miR-4524b-5p	MIMAT0022255	LINC00511	400619	CLIP-Seq	24297251	Unspecified
hsa-miR-4524b-5p	MIMAT0022255	SNHG16	100507246	CLIP-Seq	24297251	Unspecified
hsa-miR-4524b-5p	MIMAT0022255	DLGAP1-AS1	649446	CLIP-Seq	24297251	Unspecified
hsa-miR-4524b-5p	MIMAT0022255	LINC00662	148189	CLIP-Seq	24297251	Unspecified
hsa-miR-4524b-5p	MIMAT0022255	LINC00659	100652730	CLIP-Seq	24297251	Unspecified
hsa-miR-4524b-5p	MIMAT0022255	MCM3AP-AS1	114044	CLIP-Seq	24297251	Unspecified
hsa-miR-4524b-5p	MIMAT0022255	MCM3AP-AS1	114044	CLIP-Seq	24297251	Unspecified
hsa-miR-4524b-5p	MIMAT0022255	MCM3AP-AS1	114044	CLIP-Seq	24297251	Unspecified
hsa-miR-4524b-5p	MIMAT0022255	LINC00898	400932	CLIP-Seq	24297251	Unspecified
hsa-miR-4524b-5p	MIMAT0022255	FAM239A	101930105	CLIP-Seq	24297251	Unspecified
hsa-miR-4524b-5p	MIMAT0022255	FAM239B	729162	CLIP-Seq	24297251	Unspecified
hsa-miR-4524b-5p	MIMAT0022255	TSIX	9383	CLIP-Seq	24297251	Unspecified
hsa-miR-4524b-5p	MIMAT0022255	LINC00630	100287765	CLIP-Seq	24297251	Unspecified
hsa-miR-497-5p	MIMAT0002820	LINC01128	643837	CLIP-Seq	24297251	Unspecified
hsa-miR-497-5p	MIMAT0002820	TNFRSF14-AS1	115110	CLIP-Seq	24297251	Unspecified
hsa-miR-497-5p	MIMAT0002820	SNHG12	85028	CLIP-Seq	24297251	Unspecified
hsa-miR-497-5p	MIMAT0002820	SLFNL1-AS1	100507178	CLIP-Seq	24297251	Unspecified
hsa-miR-497-5p	MIMAT0002820	SLFNL1-AS1	100507178	CLIP-Seq	24297251	Unspecified
hsa-miR-497-5p	MIMAT0002820	SLFNL1-AS1	100507178	CLIP-Seq	24297251	Unspecified
hsa-miR-497-5p	MIMAT0002820	ERI3-IT1	100874278	CLIP-Seq	24297251	Unspecified
hsa-miR-497-5p	MIMAT0002820	RASAL2-AS1	100302401	CLIP-Seq	24297251	Unspecified
hsa-miR-497-5p	MIMAT0002820	RASAL2-AS1	100302401	CLIP-Seq	24297251	Unspecified
hsa-miR-497-5p	MIMAT0002820	MIR29B2CHG	100128537	CLIP-Seq	24297251	Unspecified
hsa-miR-497-5p	MIMAT0002820	MIR29B2CHG	100128537	CLIP-Seq	24297251	Unspecified
hsa-miR-497-5p	MIMAT0002820	LINC01703	105373113	CLIP-Seq	24297251	Unspecified
hsa-miR-497-5p	MIMAT0002820	PCBP1-AS1	400960	CLIP-Seq	24297251	Unspecified
hsa-miR-497-5p	MIMAT0002820	PAX8-AS1	654433	CLIP-Seq	24297251	Unspecified
hsa-miR-497-5p	MIMAT0002820	TEX41	401014	CLIP-Seq	24297251	Unspecified
hsa-miR-497-5p	MIMAT0002820	LINC02478	100505984	CLIP-Seq	24297251	Unspecified
hsa-miR-497-5p	MIMAT0002820	CERS6-AS1	100861402	CLIP-Seq	24297251	Unspecified
hsa-miR-497-5p	MIMAT0002820	TTN-AS1	100506866	CLIP-Seq	24297251	Unspecified
hsa-miR-497-5p	MIMAT0002820	THUMPD3-AS1	440944	CLIP-Seq	24297251	Unspecified
hsa-miR-497-5p	MIMAT0002820	LINC00852	84657	CLIP-Seq	24297251	Unspecified
hsa-miR-497-5p	MIMAT0002820	FGD5-AS1	100505641	CLIP-Seq	24297251	Unspecified
hsa-miR-497-5p	MIMAT0002820	LINC02035	100129550	CLIP-Seq	24297251	Unspecified
hsa-miR-497-5p	MIMAT0002820	MBNL1-AS1	401093	CLIP-Seq	24297251	Unspecified
hsa-miR-497-5p	MIMAT0002820	DLG1-AS1	100507086	CLIP-Seq	24297251	Unspecified
hsa-miR-497-5p	MIMAT0002820	AFAP1-AS1	84740	CLIP-Seq	24297251	Unspecified
hsa-miR-497-5p	MIMAT0002820	UBA6-AS1	550112	CLIP-Seq	24297251	Unspecified
hsa-miR-497-5p	MIMAT0002820	LINC02434	105377606	CLIP-Seq	24297251	Unspecified
hsa-miR-497-5p	MIMAT0002820	LINC02434	105377606	CLIP-Seq	24297251	Unspecified
hsa-miR-497-5p	MIMAT0002820	SLC9A3-AS1	100288152	CLIP-Seq	24297251	Unspecified
hsa-miR-497-5p	MIMAT0002820	SLC9A3-AS1	100288152	CLIP-Seq	24297251	Unspecified
hsa-miR-497-5p	MIMAT0002820	BASP1-AS1	285696	CLIP-Seq	24297251	Unspecified
hsa-miR-497-5p	MIMAT0002820	EPB41L4A-AS1	114915	CLIP-Seq	24297251	Unspecified
hsa-miR-497-5p	MIMAT0002820	LINC01184	644873	CLIP-Seq	24297251	Unspecified
hsa-miR-497-5p	MIMAT0002820	HCG18	414777	CLIP-Seq	24297251	Unspecified
hsa-miR-497-5p	MIMAT0002820	HCG18	414777	CLIP-Seq	24297251	Unspecified
hsa-miR-497-5p	MIMAT0002820	HCG18	414777	CLIP-Seq	24297251	Unspecified
hsa-miR-497-5p	MIMAT0002820	HCG17	414778	CLIP-Seq	24297251	Unspecified
hsa-miR-497-5p	MIMAT0002820	HCG18	414777	CLIP-Seq	24297251	Unspecified
hsa-miR-497-5p	MIMAT0002820	TRAF3IP2-AS1	643749	CLIP-Seq	24297251	Unspecified
hsa-miR-497-5p	MIMAT0002820	LINC00473	90632	CLIP-Seq	24297251	Unspecified
hsa-miR-497-5p	MIMAT0002820	LINC00473	90632	CLIP-Seq	24297251	Unspecified
hsa-miR-497-5p	MIMAT0002820	LINC00473	90632	CLIP-Seq	24297251	Unspecified
hsa-miR-497-5p	MIMAT0002820	TRG-AS1	100506776	CLIP-Seq	24297251	Unspecified
hsa-miR-497-5p	MIMAT0002820	DLX6-AS1	285987	CLIP-Seq	24297251	Unspecified
hsa-miR-497-5p	MIMAT0002820	STAG3L5P-PVRIG2P-PILRB	101752399	CLIP-Seq	24297251	Unspecified
hsa-miR-497-5p	MIMAT0002820	STAG3L5P-PVRIG2P-PILRB	101752399	CLIP-Seq	24297251	Unspecified
hsa-miR-497-5p	MIMAT0002820	STAG3L5P-PVRIG2P-PILRB	101752399	CLIP-Seq	24297251	Unspecified
hsa-miR-497-5p	MIMAT0002820	STAG3L5P-PVRIG2P-PILRB	101752399	CLIP-Seq	24297251	Unspecified
hsa-miR-497-5p	MIMAT0002820	STAG3L5P-PVRIG2P-PILRB	101752399	CLIP-Seq	24297251	Unspecified
hsa-miR-497-5p	MIMAT0002820	EXTL3-AS1	101929402	CLIP-Seq	24297251	Unspecified
hsa-miR-497-5p	MIMAT0002820	CASC9	101805492	CLIP-Seq	24297251	Unspecified
hsa-miR-497-5p	MIMAT0002820	AZIN1-AS1	100506753	CLIP-Seq	24297251	Unspecified
hsa-miR-497-5p	MIMAT0002820	RNF139-AS1	101927612	CLIP-Seq	24297251	Unspecified
hsa-miR-497-5p	MIMAT0002820	PVT1	5820	CLIP-Seq	24297251	Unspecified
hsa-miR-497-5p	MIMAT0002820	CDKN2B-AS1	100048912	CLIP-Seq	24297251	Unspecified
hsa-miR-497-5p	MIMAT0002820	STX17-AS1	441461	CLIP-Seq	24297251	Unspecified
hsa-miR-497-5p	MIMAT0002820	GSN-AS1	57000	CLIP-Seq	24297251	Unspecified
hsa-miR-497-5p	MIMAT0002820	MIR600HG	81571	CLIP-Seq	24297251	Unspecified
hsa-miR-497-5p	MIMAT0002820	SLC25A25-AS1	100289019	CLIP-Seq	24297251	Unspecified
hsa-miR-497-5p	MIMAT0002820	C9orf163	158055	CLIP-Seq	24297251	Unspecified
hsa-miR-497-5p	MIMAT0002820	LINC00707	100507127	CLIP-Seq	24297251	Unspecified
hsa-miR-497-5p	MIMAT0002820	PROSER2-AS1	219731	CLIP-Seq	24297251	Unspecified
hsa-miR-497-5p	MIMAT0002820	LINC00843	113218477	CLIP-Seq	24297251	Unspecified
hsa-miR-497-5p	MIMAT0002820	BMS1P4	729096	CLIP-Seq	24297251	Unspecified
hsa-miR-497-5p	MIMAT0002820	ZSWIM8-AS1	100507331	CLIP-Seq	24297251	Unspecified
hsa-miR-497-5p	MIMAT0002820	ZMIZ1-AS1	283050	CLIP-Seq	24297251	Unspecified
hsa-miR-497-5p	MIMAT0002820	NUTM2B-AS1	101060691	CLIP-Seq	24297251	Unspecified
hsa-miR-497-5p	MIMAT0002820	NUTM2B-AS1	101060691	CLIP-Seq	24297251	Unspecified
hsa-miR-497-5p	MIMAT0002820	NUTM2A-AS1	728190	CLIP-Seq	24297251	Unspecified
hsa-miR-497-5p	MIMAT0002820	NUTM2A-AS1	728190	CLIP-Seq	24297251	Unspecified
hsa-miR-497-5p	MIMAT0002820	KCNQ1OT1	10984	CLIP-Seq	24297251	Unspecified
hsa-miR-497-5p	MIMAT0002820	KCNQ1OT1	10984	CLIP-Seq	24297251	Unspecified
hsa-miR-497-5p	MIMAT0002820	SNHG1	23642	CLIP-Seq	24297251	Unspecified
hsa-miR-497-5p	MIMAT0002820	NEAT1	283131	CLIP-Seq	24297251	Unspecified
hsa-miR-497-5p	MIMAT0002820	NEAT1	283131	CLIP-Seq	24297251	Unspecified
hsa-miR-497-5p	MIMAT0002820	NEAT1	283131	CLIP-Seq	24297251	Unspecified
hsa-miR-497-5p	MIMAT0002820	C1RL-AS1	283314	CLIP-Seq	24297251	Unspecified
hsa-miR-497-5p	MIMAT0002820	HOXC-AS3	100874365	CLIP-Seq	24297251	Unspecified
hsa-miR-497-5p	MIMAT0002820	AGAP2-AS1	100130776	CLIP-Seq	24297251	Unspecified
hsa-miR-497-5p	MIMAT0002820	HELLPAR	101101692	CLIP-Seq	24297251	Unspecified
hsa-miR-497-5p	MIMAT0002820	HELLPAR	101101692	CLIP-Seq	24297251	Unspecified
hsa-miR-497-5p	MIMAT0002820	LINC00943	100507206	CLIP-Seq	24297251	Unspecified
hsa-miR-497-5p	MIMAT0002820	TMEM132D-AS1	283352	CLIP-Seq	24297251	Unspecified
hsa-miR-497-5p	MIMAT0002820	ATXN8OS	6315	CLIP-Seq	24297251	Unspecified
hsa-miR-497-5p	MIMAT0002820	ATXN8OS	6315	CLIP-Seq	24297251	Unspecified
hsa-miR-497-5p	MIMAT0002820	LINC00641	283624	CLIP-Seq	24297251	Unspecified
hsa-miR-497-5p	MIMAT0002820	G2E3-AS1	105370431	CLIP-Seq	24297251	Unspecified
hsa-miR-497-5p	MIMAT0002820	SLC25A21-AS1	100129794	CLIP-Seq	24297251	Unspecified
hsa-miR-497-5p	MIMAT0002820	LINC00639	283547	CLIP-Seq	24297251	Unspecified
hsa-miR-497-5p	MIMAT0002820	PSMA3-AS1	379025	CLIP-Seq	24297251	Unspecified
hsa-miR-497-5p	MIMAT0002820	ACTN1-AS1	161159	CLIP-Seq	24297251	Unspecified
hsa-miR-497-5p	MIMAT0002820	MEG3	55384	CLIP-Seq	24297251	Unspecified
hsa-miR-497-5p	MIMAT0002820	MEG8	79104	CLIP-Seq	24297251	Unspecified
hsa-miR-497-5p	MIMAT0002820	LINC00638	196872	CLIP-Seq	24297251	Unspecified
hsa-miR-497-5p	MIMAT0002820	LINC00638	196872	CLIP-Seq	24297251	Unspecified
hsa-miR-497-5p	MIMAT0002820	FAM30A	9834	CLIP-Seq	24297251	Unspecified
hsa-miR-497-5p	MIMAT0002820	ARHGAP11B	89839	CLIP-Seq	24297251	Unspecified
hsa-miR-497-5p	MIMAT0002820	GABPB1-AS1	100129387	CLIP-Seq	24297251	Unspecified
hsa-miR-497-5p	MIMAT0002820	GABPB1-AS1	100129387	CLIP-Seq	24297251	Unspecified
hsa-miR-497-5p	MIMAT0002820	IQCH-AS1	100506686	CLIP-Seq	24297251	Unspecified
hsa-miR-497-5p	MIMAT0002820	LINC01578	100507217	CLIP-Seq	24297251	Unspecified
hsa-miR-497-5p	MIMAT0002820	ERVK13-1	100507321	CLIP-Seq	24297251	Unspecified
hsa-miR-497-5p	MIMAT0002820	ZNF213-AS1	100507458	CLIP-Seq	24297251	Unspecified
hsa-miR-497-5p	MIMAT0002820	SLX1B-SULT1A4	100526831	CLIP-Seq	24297251	Unspecified
hsa-miR-497-5p	MIMAT0002820	LINC02128	107983964	CLIP-Seq	24297251	Unspecified
hsa-miR-497-5p	MIMAT0002820	LINC00922	283867	CLIP-Seq	24297251	Unspecified
hsa-miR-497-5p	MIMAT0002820	LINC01572	101927957	CLIP-Seq	24297251	Unspecified
hsa-miR-497-5p	MIMAT0002820	LINC01572	101927957	CLIP-Seq	24297251	Unspecified
hsa-miR-497-5p	MIMAT0002820	FENDRR	400550	CLIP-Seq	24297251	Unspecified
hsa-miR-497-5p	MIMAT0002820	MIR497HG	100506755	CLIP-Seq	24297251	Unspecified
hsa-miR-497-5p	MIMAT0002820	LINC00324	284029	CLIP-Seq	24297251	Unspecified
hsa-miR-497-5p	MIMAT0002820	TBX2-AS1	103689912	CLIP-Seq	24297251	Unspecified
hsa-miR-497-5p	MIMAT0002820	SNHG25	105376843	CLIP-Seq	24297251	Unspecified
hsa-miR-497-5p	MIMAT0002820	SOX9-AS1	400618	CLIP-Seq	24297251	Unspecified
hsa-miR-497-5p	MIMAT0002820	LINC00511	400619	CLIP-Seq	24297251	Unspecified
hsa-miR-497-5p	MIMAT0002820	SNHG16	100507246	CLIP-Seq	24297251	Unspecified
hsa-miR-497-5p	MIMAT0002820	TNRC6C-AS1	100131096	CLIP-Seq	24297251	Unspecified
hsa-miR-497-5p	MIMAT0002820	PARD6G-AS1	100130522	CLIP-Seq	24297251	Unspecified
hsa-miR-497-5p	MIMAT0002820	LINC00662	148189	CLIP-Seq	24297251	Unspecified
hsa-miR-497-5p	MIMAT0002820	LINC00662	148189	CLIP-Seq	24297251	Unspecified
hsa-miR-497-5p	MIMAT0002820	LINC00662	148189	CLIP-Seq	24297251	Unspecified
hsa-miR-497-5p	MIMAT0002820	SCGB1B2P	643719	CLIP-Seq	24297251	Unspecified
hsa-miR-497-5p	MIMAT0002820	TMEM147-AS1	100506469	CLIP-Seq	24297251	Unspecified
hsa-miR-497-5p	MIMAT0002820	LINC00665	100506930	CLIP-Seq	24297251	Unspecified
hsa-miR-497-5p	MIMAT0002820	LIPE-AS1	100996307	CLIP-Seq	24297251	Unspecified
hsa-miR-497-5p	MIMAT0002820	MZF1-AS1	100131691	CLIP-Seq	24297251	Unspecified
hsa-miR-497-5p	MIMAT0002820	SMIM25	100506115	CLIP-Seq	24297251	Unspecified
hsa-miR-497-5p	MIMAT0002820	LINC00649	100506334	CLIP-Seq	24297251	Unspecified
hsa-miR-497-5p	MIMAT0002820	TRPM2-AS	101928607	CLIP-Seq	24297251	Unspecified
hsa-miR-497-5p	MIMAT0002820	TSPEAR-AS2	114043	CLIP-Seq	24297251	Unspecified
hsa-miR-497-5p	MIMAT0002820	LINC01547	84536	CLIP-Seq	24297251	Unspecified
hsa-miR-497-5p	MIMAT0002820	MCM3AP-AS1	114044	CLIP-Seq	24297251	Unspecified
hsa-miR-497-5p	MIMAT0002820	MCM3AP-AS1	114044	CLIP-Seq	24297251	Unspecified
hsa-miR-497-5p	MIMAT0002820	TUG1	55000	CLIP-Seq	24297251	Unspecified
hsa-miR-497-5p	MIMAT0002820	FAM239A	101930105	CLIP-Seq	24297251	Unspecified
hsa-miR-497-5p	MIMAT0002820	FAM239A	101930105	CLIP-Seq	24297251	Unspecified
hsa-miR-497-5p	MIMAT0002820	FAM239B	729162	CLIP-Seq	24297251	Unspecified
hsa-miR-497-5p	MIMAT0002820	FAM239B	729162	CLIP-Seq	24297251	Unspecified
hsa-miR-497-5p	MIMAT0002820	XIST	7503	CLIP-Seq	24297251	Unspecified
hsa-miR-497-5p	MIMAT0002820	XIST	7503	CLIP-Seq	24297251	Unspecified
hsa-miR-497-5p	MIMAT0002820	XIST	7503	CLIP-Seq	24297251	Unspecified
hsa-miR-497-5p	MIMAT0002820	XIST	7503	CLIP-Seq	24297251	Unspecified
hsa-miR-497-5p	MIMAT0002820	XIST	7503	CLIP-Seq	24297251	Unspecified
hsa-miR-497-5p	MIMAT0002820	ARMCX5-GPRASP2	100528062	CLIP-Seq	24297251	Unspecified
hsa-miR-497-5p	MIMAT0002820	MIR503HG	84848	CLIP-Seq	24297251	Unspecified
hsa-miR-497-5p	MIMAT0002820	LINC00894	100272228	CLIP-Seq	24297251	Unspecified
hsa-miR-503-5p	MIMAT0002874	SNHG12	85028	CLIP-Seq	24297251	Unspecified
hsa-miR-503-5p	MIMAT0002874	ASH1L-AS1	645676	CLIP-Seq	24297251	Unspecified
hsa-miR-503-5p	MIMAT0002874	BLACAT1	101669762	CLIP-Seq	24297251	Unspecified
hsa-miR-503-5p	MIMAT0002874	CYTOR	112597	CLIP-Seq	24297251	Unspecified
hsa-miR-503-5p	MIMAT0002874	MIR4435-2HG	541471	CLIP-Seq	24297251	Unspecified
hsa-miR-503-5p	MIMAT0002874	RASSF1-AS1	102060282	CLIP-Seq	24297251	Unspecified
hsa-miR-503-5p	MIMAT0002874	MBNL1-AS1	401093	CLIP-Seq	24297251	Unspecified
hsa-miR-503-5p	MIMAT0002874	SLC9A3-AS1	100288152	CLIP-Seq	24297251	Unspecified
hsa-miR-503-5p	MIMAT0002874	BASP1-AS1	285696	CLIP-Seq	24297251	Unspecified
hsa-miR-503-5p	MIMAT0002874	PART1	25859	CLIP-Seq	24297251	Unspecified
hsa-miR-503-5p	MIMAT0002874	LINC01006	100506380	CLIP-Seq	24297251	Unspecified
hsa-miR-503-5p	MIMAT0002874	PEG13	359809	CLIP-Seq	24297251	Unspecified
hsa-miR-503-5p	MIMAT0002874	LBX1-AS1	399806	CLIP-Seq	24297251	Unspecified
hsa-miR-503-5p	MIMAT0002874	NEAT1	283131	CLIP-Seq	24297251	Unspecified
hsa-miR-503-5p	MIMAT0002874	NEAT1	283131	CLIP-Seq	24297251	Unspecified
hsa-miR-503-5p	MIMAT0002874	MALAT1	378938	CLIP-Seq	24297251	Unspecified
hsa-miR-503-5p	MIMAT0002874	LINC02381	400043	CLIP-Seq	24297251	Unspecified
hsa-miR-503-5p	MIMAT0002874	HELLPAR	101101692	CLIP-Seq	24297251	Unspecified
hsa-miR-503-5p	MIMAT0002874	LINC01257	116437	CLIP-Seq	24297251	Unspecified
hsa-miR-503-5p	MIMAT0002874	LINC00460	728192	CLIP-Seq	24297251	Unspecified
hsa-miR-503-5p	MIMAT0002874	LINC01588	283551	CLIP-Seq	24297251	Unspecified
hsa-miR-503-5p	MIMAT0002874	LINC02298	102723354	CLIP-Seq	24297251	Unspecified
hsa-miR-503-5p	MIMAT0002874	ST20-AS1	283687	CLIP-Seq	24297251	Unspecified
hsa-miR-503-5p	MIMAT0002874	LINC00273	649159	CLIP-Seq	24297251	Unspecified
hsa-miR-503-5p	MIMAT0002874	LINC01572	101927957	CLIP-Seq	24297251	Unspecified
hsa-miR-503-5p	MIMAT0002874	COX10-AS1	100874058	CLIP-Seq	24297251	Unspecified
hsa-miR-503-5p	MIMAT0002874	LINC00662	148189	CLIP-Seq	24297251	Unspecified
hsa-miR-503-5p	MIMAT0002874	EML2-AS1	100287177	CLIP-Seq	24297251	Unspecified
hsa-miR-503-5p	MIMAT0002874	MZF1-AS1	100131691	CLIP-Seq	24297251	Unspecified
hsa-miR-503-5p	MIMAT0002874	MZF1-AS1	100131691	CLIP-Seq	24297251	Unspecified
hsa-miR-503-5p	MIMAT0002874	LINC00659	100652730	CLIP-Seq	24297251	Unspecified
hsa-miR-506-3p	MIMAT0002878	CCDC18-AS1	100131564	CLIP-Seq	24297251	Unspecified
hsa-miR-506-3p	MIMAT0002878	LAMTOR5-AS1	101410535	CLIP-Seq	24297251	Unspecified
hsa-miR-506-3p	MIMAT0002878	LINC01703	105373113	CLIP-Seq	24297251	Unspecified
hsa-miR-506-3p	MIMAT0002878	SOS1-IT1	100505911	CLIP-Seq	24297251	Unspecified
hsa-miR-506-3p	MIMAT0002878	PCBP1-AS1	400960	CLIP-Seq	24297251	Unspecified
hsa-miR-506-3p	MIMAT0002878	PCGEM1	64002	CLIP-Seq	24297251	Unspecified
hsa-miR-506-3p	MIMAT0002878	FGD5-AS1	100505641	CLIP-Seq	24297251	Unspecified
hsa-miR-506-3p	MIMAT0002878	FGD5-AS1	100505641	CLIP-Seq	24297251	Unspecified
hsa-miR-506-3p	MIMAT0002878	ENTPD3-AS1	285266	CLIP-Seq	24297251	Unspecified
hsa-miR-506-3p	MIMAT0002878	PTPRG-AS1	100506994	CLIP-Seq	24297251	Unspecified
hsa-miR-506-3p	MIMAT0002878	TAPT1-AS1	202020	CLIP-Seq	24297251	Unspecified
hsa-miR-506-3p	MIMAT0002878	SLC9A3-AS1	100288152	CLIP-Seq	24297251	Unspecified
hsa-miR-506-3p	MIMAT0002878	LINC00847	729678	CLIP-Seq	24297251	Unspecified
hsa-miR-506-3p	MIMAT0002878	LINC00240	100133205	CLIP-Seq	24297251	Unspecified
hsa-miR-506-3p	MIMAT0002878	HOXA11-AS	221883	CLIP-Seq	24297251	Unspecified
hsa-miR-506-3p	MIMAT0002878	DLX6-AS1	285987	CLIP-Seq	24297251	Unspecified
hsa-miR-506-3p	MIMAT0002878	SND1-IT1	27099	CLIP-Seq	24297251	Unspecified
hsa-miR-506-3p	MIMAT0002878	LINC00963	100506190	CLIP-Seq	24297251	Unspecified
hsa-miR-506-3p	MIMAT0002878	SGMS1-AS1	104355295	CLIP-Seq	24297251	Unspecified
hsa-miR-506-3p	MIMAT0002878	ZMIZ1-AS1	283050	CLIP-Seq	24297251	Unspecified
hsa-miR-506-3p	MIMAT0002878	KCNQ1OT1	10984	CLIP-Seq	24297251	Unspecified
hsa-miR-506-3p	MIMAT0002878	KCNQ1OT1	10984	CLIP-Seq	24297251	Unspecified
hsa-miR-506-3p	MIMAT0002878	KCNQ1OT1	10984	CLIP-Seq	24297251	Unspecified
hsa-miR-506-3p	MIMAT0002878	NEAT1	283131	CLIP-Seq	24297251	Unspecified
hsa-miR-506-3p	MIMAT0002878	NEAT1	283131	CLIP-Seq	24297251	Unspecified
hsa-miR-506-3p	MIMAT0002878	NEAT1	283131	CLIP-Seq	24297251	Unspecified
hsa-miR-506-3p	MIMAT0002878	MALAT1	378938	CLIP-Seq	24297251	Unspecified
hsa-miR-506-3p	MIMAT0002878	MALAT1	378938	CLIP-Seq	24297251	Unspecified
hsa-miR-506-3p	MIMAT0002878	MAPKAPK5-AS1	51275	CLIP-Seq	24297251	Unspecified
hsa-miR-506-3p	MIMAT0002878	LINC00173	100287569	CLIP-Seq	24297251	Unspecified
hsa-miR-506-3p	MIMAT0002878	LINC01089	338799	CLIP-Seq	24297251	Unspecified
hsa-miR-506-3p	MIMAT0002878	SNHG14	104472715	CLIP-Seq	24297251	Unspecified
hsa-miR-506-3p	MIMAT0002878	ST20-AS1	283687	CLIP-Seq	24297251	Unspecified
hsa-miR-506-3p	MIMAT0002878	MIR3179-2	100422886	CLIP-Seq	24297251	Unspecified
hsa-miR-506-3p	MIMAT0002878	LINC00511	400619	CLIP-Seq	24297251	Unspecified
hsa-miR-506-3p	MIMAT0002878	SNHG16	100507246	CLIP-Seq	24297251	Unspecified
hsa-miR-506-3p	MIMAT0002878	TMEM147-AS1	100506469	CLIP-Seq	24297251	Unspecified
hsa-miR-506-3p	MIMAT0002878	TMEM147-AS1	100506469	CLIP-Seq	24297251	Unspecified
hsa-miR-506-3p	MIMAT0002878	ZNF793-AS1	101927720	CLIP-Seq	24297251	Unspecified
hsa-miR-506-3p	MIMAT0002878	LINC01433	728228	CLIP-Seq	24297251	Unspecified
hsa-miR-506-3p	MIMAT0002878	SNHG17	388796	CLIP-Seq	24297251	Unspecified
hsa-miR-506-3p	MIMAT0002878	TUBA3FP	113691	CLIP-Seq	24297251	Unspecified
hsa-miR-506-3p	MIMAT0002878	OGFRP1	388906	CLIP-Seq	24297251	Unspecified
hsa-miR-506-3p	MIMAT0002878	XIST	7503	CLIP-Seq	24297251	Unspecified
hsa-miR-506-3p	MIMAT0002878	XIST	7503	CLIP-Seq	24297251	Unspecified
hsa-miR-510-5p	MIMAT0002882	SNHG3	8420	CLIP-Seq	24297251	Unspecified
hsa-miR-510-5p	MIMAT0002882	SNHG3	8420	CLIP-Seq	24297251	Unspecified
hsa-miR-510-5p	MIMAT0002882	LINC01787	101928241	CLIP-Seq	24297251	Unspecified
hsa-miR-510-5p	MIMAT0002882	MIR181A1HG	100131234	CLIP-Seq	24297251	Unspecified
hsa-miR-510-5p	MIMAT0002882	MIR29B2CHG	100128537	CLIP-Seq	24297251	Unspecified
hsa-miR-510-5p	MIMAT0002882	HAGLR	401022	CLIP-Seq	24297251	Unspecified
hsa-miR-510-5p	MIMAT0002882	THUMPD3-AS1	440944	CLIP-Seq	24297251	Unspecified
hsa-miR-510-5p	MIMAT0002882	THUMPD3-AS1	440944	CLIP-Seq	24297251	Unspecified
hsa-miR-510-5p	MIMAT0002882	LINC02027	728290	CLIP-Seq	24297251	Unspecified
hsa-miR-510-5p	MIMAT0002882	MIR4453HG	54553	CLIP-Seq	24297251	Unspecified
hsa-miR-510-5p	MIMAT0002882	ZBED3-AS1	728723	CLIP-Seq	24297251	Unspecified
hsa-miR-510-5p	MIMAT0002882	EPB41L4A-AS1	114915	CLIP-Seq	24297251	Unspecified
hsa-miR-510-5p	MIMAT0002882	SNHG4	724102	CLIP-Seq	24297251	Unspecified
hsa-miR-510-5p	MIMAT0002882	HCG11	493812	CLIP-Seq	24297251	Unspecified
hsa-miR-510-5p	MIMAT0002882	SNHG15	285958	CLIP-Seq	24297251	Unspecified
hsa-miR-510-5p	MIMAT0002882	STAG3L5P-PVRIG2P-PILRB	101752399	CLIP-Seq	24297251	Unspecified
hsa-miR-510-5p	MIMAT0002882	INTS9-AS1	109729178	CLIP-Seq	24297251	Unspecified
hsa-miR-510-5p	MIMAT0002882	LINC00963	100506190	CLIP-Seq	24297251	Unspecified
hsa-miR-510-5p	MIMAT0002882	CCDC183-AS1	100131193	CLIP-Seq	24297251	Unspecified
hsa-miR-510-5p	MIMAT0002882	CCDC183-AS1	100131193	CLIP-Seq	24297251	Unspecified
hsa-miR-510-5p	MIMAT0002882	ADIRF-AS1	100133190	CLIP-Seq	24297251	Unspecified
hsa-miR-510-5p	MIMAT0002882	RPARP-AS1	100505761	CLIP-Seq	24297251	Unspecified
hsa-miR-510-5p	MIMAT0002882	RPARP-AS1	100505761	CLIP-Seq	24297251	Unspecified
hsa-miR-510-5p	MIMAT0002882	KCNQ1OT1	10984	CLIP-Seq	24297251	Unspecified
hsa-miR-510-5p	MIMAT0002882	KCNQ1OT1	10984	CLIP-Seq	24297251	Unspecified
hsa-miR-510-5p	MIMAT0002882	KCNQ1OT1	10984	CLIP-Seq	24297251	Unspecified
hsa-miR-510-5p	MIMAT0002882	LINC00958	100506305	CLIP-Seq	24297251	Unspecified
hsa-miR-510-5p	MIMAT0002882	SNHG1	23642	CLIP-Seq	24297251	Unspecified
hsa-miR-510-5p	MIMAT0002882	NEAT1	283131	CLIP-Seq	24297251	Unspecified
hsa-miR-510-5p	MIMAT0002882	NEAT1	283131	CLIP-Seq	24297251	Unspecified
hsa-miR-510-5p	MIMAT0002882	NEAT1	283131	CLIP-Seq	24297251	Unspecified
hsa-miR-510-5p	MIMAT0002882	NEAT1	283131	CLIP-Seq	24297251	Unspecified
hsa-miR-510-5p	MIMAT0002882	PPP1R12A-AS1	105369865	CLIP-Seq	24297251	Unspecified
hsa-miR-510-5p	MIMAT0002882	POC1B-AS1	109729146	CLIP-Seq	24297251	Unspecified
hsa-miR-510-5p	MIMAT0002882	MAPKAPK5-AS1	51275	CLIP-Seq	24297251	Unspecified
hsa-miR-510-5p	MIMAT0002882	LINC00943	100507206	CLIP-Seq	24297251	Unspecified
hsa-miR-510-5p	MIMAT0002882	DHRS4-AS1	55449	CLIP-Seq	24297251	Unspecified
hsa-miR-510-5p	MIMAT0002882	FRMD6-AS1	145438	CLIP-Seq	24297251	Unspecified
hsa-miR-510-5p	MIMAT0002882	PSMA3-AS1	379025	CLIP-Seq	24297251	Unspecified
hsa-miR-510-5p	MIMAT0002882	PSMA3-AS1	379025	CLIP-Seq	24297251	Unspecified
hsa-miR-510-5p	MIMAT0002882	GABPB1-AS1	100129387	CLIP-Seq	24297251	Unspecified
hsa-miR-510-5p	MIMAT0002882	TSPOAP1-AS1	100506779	CLIP-Seq	24297251	Unspecified
hsa-miR-510-5p	MIMAT0002882	SNHG16	100507246	CLIP-Seq	24297251	Unspecified
hsa-miR-510-5p	MIMAT0002882	LINC00662	148189	CLIP-Seq	24297251	Unspecified
hsa-miR-510-5p	MIMAT0002882	SPACA6P-AS	102238594	CLIP-Seq	24297251	Unspecified
hsa-miR-510-5p	MIMAT0002882	MZF1-AS1	100131691	CLIP-Seq	24297251	Unspecified
hsa-miR-510-5p	MIMAT0002882	ZNF337-AS1	102724826	CLIP-Seq	24297251	Unspecified
hsa-miR-510-5p	MIMAT0002882	ZNF337-AS1	102724826	CLIP-Seq	24297251	Unspecified
hsa-miR-510-5p	MIMAT0002882	ZNF337-AS1	102724826	CLIP-Seq	24297251	Unspecified
hsa-miR-510-5p	MIMAT0002882	SNHG17	388796	CLIP-Seq	24297251	Unspecified
hsa-miR-510-5p	MIMAT0002882	ZFAS1	441951	CLIP-Seq	24297251	Unspecified
hsa-miR-510-5p	MIMAT0002882	GNAS-AS1	149775	CLIP-Seq	24297251	Unspecified
hsa-miR-510-5p	MIMAT0002882	PLAC4	191585	CLIP-Seq	24297251	Unspecified
hsa-miR-510-5p	MIMAT0002882	GUSBP11	91316	CLIP-Seq	24297251	Unspecified
hsa-miR-510-5p	MIMAT0002882	TTC28-AS1	284900	CLIP-Seq	24297251	Unspecified
hsa-miR-510-5p	MIMAT0002882	ZNRF3-IT1	100874339	CLIP-Seq	24297251	Unspecified
hsa-miR-510-5p	MIMAT0002882	TUG1	55000	CLIP-Seq	24297251	Unspecified
hsa-miR-510-5p	MIMAT0002882	TUG1	55000	CLIP-Seq	24297251	Unspecified
hsa-miR-510-5p	MIMAT0002882	XIST	7503	CLIP-Seq	24297251	Unspecified
hsa-miR-510-5p	MIMAT0002882	JPX	554203	CLIP-Seq	24297251	Unspecified
hsa-miR-510-5p	MIMAT0002882	LINC00630	100287765	CLIP-Seq	24297251	Unspecified
hsa-miR-6838-5p	MIMAT0027578	LINC01128	643837	CLIP-Seq	24297251	Unspecified
hsa-miR-6838-5p	MIMAT0027578	TNFRSF14-AS1	115110	CLIP-Seq	24297251	Unspecified
hsa-miR-6838-5p	MIMAT0027578	SNHG12	85028	CLIP-Seq	24297251	Unspecified
hsa-miR-6838-5p	MIMAT0027578	SLFNL1-AS1	100507178	CLIP-Seq	24297251	Unspecified
hsa-miR-6838-5p	MIMAT0027578	SLFNL1-AS1	100507178	CLIP-Seq	24297251	Unspecified
hsa-miR-6838-5p	MIMAT0027578	SLFNL1-AS1	100507178	CLIP-Seq	24297251	Unspecified
hsa-miR-6838-5p	MIMAT0027578	ERI3-IT1	100874278	CLIP-Seq	24297251	Unspecified
hsa-miR-6838-5p	MIMAT0027578	RASAL2-AS1	100302401	CLIP-Seq	24297251	Unspecified
hsa-miR-6838-5p	MIMAT0027578	RASAL2-AS1	100302401	CLIP-Seq	24297251	Unspecified
hsa-miR-6838-5p	MIMAT0027578	MIR29B2CHG	100128537	CLIP-Seq	24297251	Unspecified
hsa-miR-6838-5p	MIMAT0027578	MIR29B2CHG	100128537	CLIP-Seq	24297251	Unspecified
hsa-miR-6838-5p	MIMAT0027578	LINC01703	105373113	CLIP-Seq	24297251	Unspecified
hsa-miR-6838-5p	MIMAT0027578	PCBP1-AS1	400960	CLIP-Seq	24297251	Unspecified
hsa-miR-6838-5p	MIMAT0027578	PAX8-AS1	654433	CLIP-Seq	24297251	Unspecified
hsa-miR-6838-5p	MIMAT0027578	TEX41	401014	CLIP-Seq	24297251	Unspecified
hsa-miR-6838-5p	MIMAT0027578	LINC02478	100505984	CLIP-Seq	24297251	Unspecified
hsa-miR-6838-5p	MIMAT0027578	CERS6-AS1	100861402	CLIP-Seq	24297251	Unspecified
hsa-miR-6838-5p	MIMAT0027578	TTN-AS1	100506866	CLIP-Seq	24297251	Unspecified
hsa-miR-6838-5p	MIMAT0027578	THUMPD3-AS1	440944	CLIP-Seq	24297251	Unspecified
hsa-miR-6838-5p	MIMAT0027578	LINC00852	84657	CLIP-Seq	24297251	Unspecified
hsa-miR-6838-5p	MIMAT0027578	FGD5-AS1	100505641	CLIP-Seq	24297251	Unspecified
hsa-miR-6838-5p	MIMAT0027578	LINC02035	100129550	CLIP-Seq	24297251	Unspecified
hsa-miR-6838-5p	MIMAT0027578	MBNL1-AS1	401093	CLIP-Seq	24297251	Unspecified
hsa-miR-6838-5p	MIMAT0027578	DLG1-AS1	100507086	CLIP-Seq	24297251	Unspecified
hsa-miR-6838-5p	MIMAT0027578	AFAP1-AS1	84740	CLIP-Seq	24297251	Unspecified
hsa-miR-6838-5p	MIMAT0027578	UBA6-AS1	550112	CLIP-Seq	24297251	Unspecified
hsa-miR-6838-5p	MIMAT0027578	LINC02434	105377606	CLIP-Seq	24297251	Unspecified
hsa-miR-6838-5p	MIMAT0027578	LINC02434	105377606	CLIP-Seq	24297251	Unspecified
hsa-miR-6838-5p	MIMAT0027578	SLC9A3-AS1	100288152	CLIP-Seq	24297251	Unspecified
hsa-miR-6838-5p	MIMAT0027578	SLC9A3-AS1	100288152	CLIP-Seq	24297251	Unspecified
hsa-miR-6838-5p	MIMAT0027578	BASP1-AS1	285696	CLIP-Seq	24297251	Unspecified
hsa-miR-6838-5p	MIMAT0027578	EPB41L4A-AS1	114915	CLIP-Seq	24297251	Unspecified
hsa-miR-6838-5p	MIMAT0027578	LINC01184	644873	CLIP-Seq	24297251	Unspecified
hsa-miR-6838-5p	MIMAT0027578	HCG18	414777	CLIP-Seq	24297251	Unspecified
hsa-miR-6838-5p	MIMAT0027578	HCG18	414777	CLIP-Seq	24297251	Unspecified
hsa-miR-6838-5p	MIMAT0027578	HCG18	414777	CLIP-Seq	24297251	Unspecified
hsa-miR-6838-5p	MIMAT0027578	HCG17	414778	CLIP-Seq	24297251	Unspecified
hsa-miR-6838-5p	MIMAT0027578	HCG18	414777	CLIP-Seq	24297251	Unspecified
hsa-miR-6838-5p	MIMAT0027578	TRAF3IP2-AS1	643749	CLIP-Seq	24297251	Unspecified
hsa-miR-6838-5p	MIMAT0027578	LINC00473	90632	CLIP-Seq	24297251	Unspecified
hsa-miR-6838-5p	MIMAT0027578	LINC00473	90632	CLIP-Seq	24297251	Unspecified
hsa-miR-6838-5p	MIMAT0027578	LINC00473	90632	CLIP-Seq	24297251	Unspecified
hsa-miR-6838-5p	MIMAT0027578	TRG-AS1	100506776	CLIP-Seq	24297251	Unspecified
hsa-miR-6838-5p	MIMAT0027578	DLX6-AS1	285987	CLIP-Seq	24297251	Unspecified
hsa-miR-6838-5p	MIMAT0027578	STAG3L5P-PVRIG2P-PILRB	101752399	CLIP-Seq	24297251	Unspecified
hsa-miR-6838-5p	MIMAT0027578	STAG3L5P-PVRIG2P-PILRB	101752399	CLIP-Seq	24297251	Unspecified
hsa-miR-6838-5p	MIMAT0027578	STAG3L5P-PVRIG2P-PILRB	101752399	CLIP-Seq	24297251	Unspecified
hsa-miR-6838-5p	MIMAT0027578	STAG3L5P-PVRIG2P-PILRB	101752399	CLIP-Seq	24297251	Unspecified
hsa-miR-6838-5p	MIMAT0027578	STAG3L5P-PVRIG2P-PILRB	101752399	CLIP-Seq	24297251	Unspecified
hsa-miR-6838-5p	MIMAT0027578	EXTL3-AS1	101929402	CLIP-Seq	24297251	Unspecified
hsa-miR-6838-5p	MIMAT0027578	CASC9	101805492	CLIP-Seq	24297251	Unspecified
hsa-miR-6838-5p	MIMAT0027578	AZIN1-AS1	100506753	CLIP-Seq	24297251	Unspecified
hsa-miR-6838-5p	MIMAT0027578	RNF139-AS1	101927612	CLIP-Seq	24297251	Unspecified
hsa-miR-6838-5p	MIMAT0027578	PVT1	5820	CLIP-Seq	24297251	Unspecified
hsa-miR-6838-5p	MIMAT0027578	CDKN2B-AS1	100048912	CLIP-Seq	24297251	Unspecified
hsa-miR-6838-5p	MIMAT0027578	STX17-AS1	441461	CLIP-Seq	24297251	Unspecified
hsa-miR-6838-5p	MIMAT0027578	GSN-AS1	57000	CLIP-Seq	24297251	Unspecified
hsa-miR-6838-5p	MIMAT0027578	MIR600HG	81571	CLIP-Seq	24297251	Unspecified
hsa-miR-6838-5p	MIMAT0027578	SLC25A25-AS1	100289019	CLIP-Seq	24297251	Unspecified
hsa-miR-6838-5p	MIMAT0027578	C9orf163	158055	CLIP-Seq	24297251	Unspecified
hsa-miR-6838-5p	MIMAT0027578	LINC00707	100507127	CLIP-Seq	24297251	Unspecified
hsa-miR-6838-5p	MIMAT0027578	PROSER2-AS1	219731	CLIP-Seq	24297251	Unspecified
hsa-miR-6838-5p	MIMAT0027578	LINC00843	113218477	CLIP-Seq	24297251	Unspecified
hsa-miR-6838-5p	MIMAT0027578	BMS1P4	729096	CLIP-Seq	24297251	Unspecified
hsa-miR-6838-5p	MIMAT0027578	ZSWIM8-AS1	100507331	CLIP-Seq	24297251	Unspecified
hsa-miR-6838-5p	MIMAT0027578	ZMIZ1-AS1	283050	CLIP-Seq	24297251	Unspecified
hsa-miR-6838-5p	MIMAT0027578	NUTM2B-AS1	101060691	CLIP-Seq	24297251	Unspecified
hsa-miR-6838-5p	MIMAT0027578	NUTM2B-AS1	101060691	CLIP-Seq	24297251	Unspecified
hsa-miR-6838-5p	MIMAT0027578	NUTM2A-AS1	728190	CLIP-Seq	24297251	Unspecified
hsa-miR-6838-5p	MIMAT0027578	NUTM2A-AS1	728190	CLIP-Seq	24297251	Unspecified
hsa-miR-6838-5p	MIMAT0027578	KCNQ1OT1	10984	CLIP-Seq	24297251	Unspecified
hsa-miR-6838-5p	MIMAT0027578	KCNQ1OT1	10984	CLIP-Seq	24297251	Unspecified
hsa-miR-6838-5p	MIMAT0027578	SNHG1	23642	CLIP-Seq	24297251	Unspecified
hsa-miR-6838-5p	MIMAT0027578	NEAT1	283131	CLIP-Seq	24297251	Unspecified
hsa-miR-6838-5p	MIMAT0027578	NEAT1	283131	CLIP-Seq	24297251	Unspecified
hsa-miR-6838-5p	MIMAT0027578	NEAT1	283131	CLIP-Seq	24297251	Unspecified
hsa-miR-6838-5p	MIMAT0027578	C1RL-AS1	283314	CLIP-Seq	24297251	Unspecified
hsa-miR-6838-5p	MIMAT0027578	FAM66C	440078	CLIP-Seq	24297251	Unspecified
hsa-miR-6838-5p	MIMAT0027578	HOXC-AS3	100874365	CLIP-Seq	24297251	Unspecified
hsa-miR-6838-5p	MIMAT0027578	AGAP2-AS1	100130776	CLIP-Seq	24297251	Unspecified
hsa-miR-6838-5p	MIMAT0027578	HELLPAR	101101692	CLIP-Seq	24297251	Unspecified
hsa-miR-6838-5p	MIMAT0027578	HELLPAR	101101692	CLIP-Seq	24297251	Unspecified
hsa-miR-6838-5p	MIMAT0027578	LINC00943	100507206	CLIP-Seq	24297251	Unspecified
hsa-miR-6838-5p	MIMAT0027578	TMEM132D-AS1	283352	CLIP-Seq	24297251	Unspecified
hsa-miR-6838-5p	MIMAT0027578	ATXN8OS	6315	CLIP-Seq	24297251	Unspecified
hsa-miR-6838-5p	MIMAT0027578	ATXN8OS	6315	CLIP-Seq	24297251	Unspecified
hsa-miR-6838-5p	MIMAT0027578	ATXN8OS	6315	CLIP-Seq	24297251	Unspecified
hsa-miR-6838-5p	MIMAT0027578	ATXN8OS	6315	CLIP-Seq	24297251	Unspecified
hsa-miR-6838-5p	MIMAT0027578	LINC00641	283624	CLIP-Seq	24297251	Unspecified
hsa-miR-6838-5p	MIMAT0027578	G2E3-AS1	105370431	CLIP-Seq	24297251	Unspecified
[truncated: 87 more rows]
