# Supplementary material for: Identification of N6-methyladenosine-associated ferroptosis biomarkers in cervical cancer
Source: Hereditas. 2025 Apr 7;162:53. doi: 10.1186/s41065-025-00418-3 (PMC11974235; doi:10.1186/s41065-025-00418-3)
Supplement: Supplementary file 2 — Supplementary Material 2: Table 1. Differentially expressed genes (DEGs) in cervical cancer (CC) and control samples in the GSE9750 dataset. Table 2. m6A-related genes and ferroptosis-related genes in the GSE9750 dataset. Table 3. miRNAs corresponding to 4 biomarkers in starBase database. Table 4. miRNAs corresponding to 4 biomarkers in miRTarBase database. Table 5. miRNAs corresponding to 3 biomarkers in starBase and miRTarBase database. Table 6. lncRNAs corresponding to miRNAs in miRNet and starBase database. Table 7. lncRNAs corresponding to miRNAs in miRNet database. Table 8. lncRNAs corresponding to miRNAs in starBase database. [file 41065_2025_418_MOESM2_ESM.zip › supplementary table/Supplementary Table 8.xls]

## Sheet: starbase_miRNA_lncRNA
miRNA	lncRNA	clipExpNum
hsa-let-7b-5p	XIST	11
hsa-let-7b-5p	XIST	17
hsa-let-7b-5p	NUTM2A-AS1	20
hsa-let-7b-5p	XIST	19
hsa-let-7b-5p	NEAT1	15
hsa-let-7b-5p	AP000766.1	11
hsa-let-7b-5p	NEAT1	15
hsa-let-7b-5p	NEAT1	17
hsa-let-7b-5p	AC023632.6	11
hsa-let-7b-5p	LINC02381	16
hsa-miR-101-3p	AC004687.1	40
hsa-miR-101-3p	SNHG6	13
hsa-miR-101-3p	MALAT1	45
hsa-miR-101-3p	XIST	12
hsa-miR-101-3p	AC145207.5	13
hsa-miR-101-3p	EBLN3P	16
hsa-miR-101-3p	SNHG1	18
hsa-miR-124-3p	MALAT1	27
hsa-miR-124-3p	NEAT1	17
hsa-miR-124-3p	MALAT1	25
hsa-miR-124-3p	FGD5-AS1	18
hsa-miR-124-3p	NEAT1	13
hsa-miR-137	FGD5-AS1	14
hsa-miR-137	MIR34AHG	47
hsa-miR-137	GAS5	12
hsa-miR-137	GAS5	12
hsa-miR-137	OIP5-AS1	16
hsa-miR-138-5p	MCM3AP-AS1	13
hsa-miR-138-5p	H19	11
hsa-miR-140-3p	MIR17HG	54
hsa-miR-140-3p	TUG1	27
hsa-miR-140-3p	AL356488.2	17
hsa-miR-140-3p	MIR663AHG	12
hsa-miR-140-3p	MIR497HG	13
hsa-miR-140-3p	MIR497HG	29
hsa-miR-144-3p	AC010980.2	18
hsa-miR-144-3p	AL035425.3	13
hsa-miR-144-3p	NORAD	11
hsa-miR-144-3p	XIST	15
hsa-miR-144-3p	XIST	13
hsa-miR-144-3p	MALAT1	21
hsa-miR-144-3p	NORAD	26
hsa-miR-144-3p	AC024267.1	12
hsa-miR-144-3p	ARHGAP27P1-BPTFP1-KPNA2P3	20
hsa-miR-15a-5p	AC079781.5	30
hsa-miR-15a-5p	STAG3L5P-PVRIG2P-PILRB	13
hsa-miR-15a-5p	AC009022.1	18
hsa-miR-15a-5p	FGD5-AS1	20
hsa-miR-15a-5p	AC018628.1	16
hsa-miR-15a-5p	AC018628.1	17
hsa-miR-15a-5p	SNHG1	20
hsa-miR-15a-5p	NEAT1	12
hsa-miR-15a-5p	NEAT1	19
hsa-miR-15a-5p	MIR497HG	16
hsa-miR-15a-5p	SNHG16	19
hsa-miR-15a-5p	XIST	19
hsa-miR-15a-5p	XIST	21
hsa-miR-15a-5p	AL035425.3	13
hsa-miR-15a-5p	AL035425.3	12
hsa-miR-15a-5p	AC005261.1	15
hsa-miR-15a-5p	MCM3AP-AS1	13
hsa-miR-15b-5p	SNHG1	20
hsa-miR-15b-5p	NEAT1	12
hsa-miR-15b-5p	NEAT1	18
hsa-miR-15b-5p	AC018628.1	17
hsa-miR-15b-5p	MIR497HG	16
hsa-miR-15b-5p	AC018628.1	16
hsa-miR-15b-5p	SNHG16	19
hsa-miR-15b-5p	AC079781.5	30
hsa-miR-15b-5p	STAG3L5P-PVRIG2P-PILRB	13
hsa-miR-15b-5p	FGD5-AS1	20
hsa-miR-15b-5p	AL035425.3	14
hsa-miR-15b-5p	AC005261.1	15
hsa-miR-15b-5p	MCM3AP-AS1	13
hsa-miR-15b-5p	AC009022.1	18
hsa-miR-15b-5p	AL035425.3	12
hsa-miR-15b-5p	XIST	19
hsa-miR-15b-5p	XIST	21
hsa-miR-16-5p	NUTM2A-AS1	12
hsa-miR-16-5p	FGD5-AS1	20
hsa-miR-16-5p	SNHG1	20
hsa-miR-16-5p	NEAT1	19
hsa-miR-16-5p	NEAT1	12
hsa-miR-16-5p	AC018628.1	16
hsa-miR-16-5p	AC018628.1	17
hsa-miR-16-5p	SNHG16	19
hsa-miR-16-5p	AC009022.1	18
hsa-miR-16-5p	MIR497HG	16
hsa-miR-16-5p	AC021092.1	11
hsa-miR-16-5p	XIST	19
hsa-miR-16-5p	AC005261.1	15
hsa-miR-16-5p	MCM3AP-AS1	13
hsa-miR-16-5p	XIST	21
hsa-miR-16-5p	AC079781.5	30
hsa-miR-16-5p	STAG3L5P-PVRIG2P-PILRB	13
hsa-miR-16-5p	AL035425.3	12
hsa-miR-16-5p	AL035425.3	14
hsa-miR-188-5p	MALAT1	21
hsa-miR-188-5p	MALAT1	23
hsa-miR-188-5p	AC021078.1	20
hsa-miR-188-5p	AC016876.2	14
hsa-miR-195-5p	STAG3L5P-PVRIG2P-PILRB	13
hsa-miR-195-5p	AC009022.1	18
hsa-miR-195-5p	MIR497HG	16
hsa-miR-195-5p	AL035425.3	13
hsa-miR-195-5p	AL035425.3	12
hsa-miR-195-5p	AC018628.1	16
hsa-miR-195-5p	AC018628.1	17
hsa-miR-195-5p	SNHG16	18
hsa-miR-195-5p	XIST	19
hsa-miR-195-5p	AC079781.5	29
hsa-miR-195-5p	NUTM2A-AS1	12
hsa-miR-195-5p	XIST	21
hsa-miR-195-5p	AC005261.1	15
hsa-miR-195-5p	FGD5-AS1	18
hsa-miR-195-5p	AC021092.1	11
hsa-miR-195-5p	SNHG1	20
hsa-miR-195-5p	NEAT1	18
hsa-miR-195-5p	NEAT1	12
hsa-miR-195-5p	MCM3AP-AS1	13
hsa-miR-200a-3p	MALAT1	21
hsa-miR-200a-3p	MALAT1	22
hsa-miR-200a-3p	AC023509.1	11
hsa-miR-200a-3p	MALAT1	15
hsa-miR-200a-3p	AC016831.1	38
hsa-miR-200a-3p	AC234582.1	22
hsa-miR-200a-3p	OIP5-AS1	13
hsa-miR-200a-3p	MIR29B2CHG	39
hsa-miR-21-5p	SNHG1	17
hsa-miR-21-5p	AC068768.1	19
hsa-miR-21-5p	SNHG1	15
hsa-miR-21-5p	AC000120.1	13
hsa-miR-217	LRRC75A-AS1	19
hsa-miR-217	MALAT1	20
hsa-miR-217	MALAT1	44
hsa-miR-25-3p	MALAT1	18
hsa-miR-25-3p	NORAD	33
hsa-miR-25-3p	XIST	19
hsa-miR-25-3p	XIST	15
hsa-miR-25-3p	OIP5-AS1	51
hsa-miR-3179	AC067930.1	27
hsa-miR-3179	NEAT1	18
hsa-miR-3179	AC010542.4	33
hsa-miR-3179	MALAT1	21
hsa-miR-3179	AP000233.2	22
hsa-miR-340-5p	AC093010.3	13
hsa-miR-340-5p	MCM3AP-AS1	11
hsa-miR-340-5p	XIST	11
hsa-miR-340-5p	AL158206.1	14
hsa-miR-365a-3p	NEAT1	27
hsa-miR-424-5p	AC079781.5	30
hsa-miR-424-5p	STAG3L5P-PVRIG2P-PILRB	13
hsa-miR-424-5p	FGD5-AS1	20
hsa-miR-424-5p	AL035425.3	12
hsa-miR-424-5p	AC018628.1	16
hsa-miR-424-5p	AC018628.1	17
hsa-miR-424-5p	SNHG16	19
hsa-miR-424-5p	SNHG1	20
hsa-miR-424-5p	NEAT1	18
hsa-miR-424-5p	AC005261.1	15
hsa-miR-424-5p	NEAT1	12
hsa-miR-424-5p	XIST	19
hsa-miR-424-5p	XIST	21
hsa-miR-424-5p	AL035425.3	14
hsa-miR-424-5p	MCM3AP-AS1	13
hsa-miR-424-5p	MIR497HG	16
hsa-miR-424-5p	AC009022.1	18
hsa-miR-4524a-5p	AL035425.3	13
hsa-miR-4524a-5p	AC009022.1	18
hsa-miR-4524a-5p	ZSCAN16-AS1	11
hsa-miR-4524a-5p	MALAT1	46
hsa-miR-4524a-5p	SNHG1	14
hsa-miR-4524a-5p	SNHG16	18
hsa-miR-4524a-5p	MCM3AP-AS1	13
hsa-miR-4524b-5p	AC009022.1	18
hsa-miR-4524b-5p	ZSCAN16-AS1	11
hsa-miR-4524b-5p	SNHG1	14
hsa-miR-4524b-5p	MALAT1	46
hsa-miR-4524b-5p	MCM3AP-AS1	13
hsa-miR-4524b-5p	SNHG16	18
hsa-miR-497-5p	FGD5-AS1	20
hsa-miR-497-5p	NUTM2A-AS1	12
hsa-miR-497-5p	SNHG1	20
hsa-miR-497-5p	NEAT1	19
hsa-miR-497-5p	NEAT1	12
hsa-miR-497-5p	MIR497HG	16
hsa-miR-497-5p	XIST	19
hsa-miR-497-5p	XIST	21
hsa-miR-497-5p	AL035425.3	14
hsa-miR-497-5p	AL035425.3	12
hsa-miR-497-5p	AC079781.5	29
hsa-miR-497-5p	STAG3L5P-PVRIG2P-PILRB	13
hsa-miR-497-5p	AC018628.1	16
hsa-miR-497-5p	AC018628.1	17
hsa-miR-497-5p	SNHG16	19
hsa-miR-497-5p	AC005261.1	15
hsa-miR-497-5p	AC009022.1	18
hsa-miR-497-5p	MCM3AP-AS1	13
hsa-miR-503-5p	AC007780.1	13
hsa-miR-503-5p	NEAT1	21
hsa-miR-503-5p	AC006511.3	11
hsa-miR-503-5p	MALAT1	46
hsa-miR-506-3p	FGD5-AS1	19
hsa-miR-506-3p	NEAT1	13
hsa-miR-506-3p	NEAT1	17
hsa-miR-506-3p	MALAT1	25
hsa-miR-506-3p	MALAT1	27
hsa-miR-510-5p	NEAT1	15
hsa-miR-510-5p	ZFAS1	15
hsa-miR-510-5p	AC021078.1	15
hsa-miR-6838-5p	NUTM2A-AS1	12
hsa-miR-6838-5p	SNHG1	20
hsa-miR-6838-5p	NEAT1	19
hsa-miR-6838-5p	NEAT1	12
hsa-miR-6838-5p	FGD5-AS1	21
hsa-miR-6838-5p	AC018628.1	16
hsa-miR-6838-5p	AC018628.1	17
hsa-miR-6838-5p	SNHG16	19
hsa-miR-6838-5p	AC005261.1	15
hsa-miR-6838-5p	AC079781.5	30
hsa-miR-6838-5p	STAG3L5P-PVRIG2P-PILRB	13
hsa-miR-6838-5p	AC009022.1	18
hsa-miR-6838-5p	MIR497HG	16
hsa-miR-6838-5p	XIST	19
hsa-miR-6838-5p	XIST	21
hsa-miR-6838-5p	AL035425.3	13
hsa-miR-6838-5p	AL035425.3	12
hsa-miR-6838-5p	MCM3AP-AS1	13
hsa-miR-770-5p	AC016876.2	19
hsa-miR-770-5p	NEAT1	13
hsa-miR-770-5p	NEAT1	20
